# Supplementary material for: Microevolution of Bartonella grahamii driven by geographic and host factors
Source: mSystems. 2024 Sep 30;9(10):e01089-24. doi: 10.1128/msystems.01089-24 (PMC11494883; doi:10.1128/msystems.01089-24)
Supplement: Table S1 — General background information and genetic classification of B. grahamii isolations in China. [file msystems.01089-24-s0003.xlsx]

## Sheet: Supplementary Table S1
Table S1 General background information and genetic classification of B. grahamii isolations in China
Sample ID	Rodent species	Rodent genus	Rodent family	Sampling sites	Biogeographic regions	Phylogenetic treea	Haplotypeb	Populationc
AA1HLJMS	Apodemus agrarius	Apodemus	Muridae	Heilongjiang	Northeast	clade A2-2-2	Hap_9	Population3
AA6HLJMS	Apodemus agrarius	Apodemus	Muridae	Heilongjiang	Northeast	clade A2-2-2	Hap_15	Population3
AA126HLJHH	Apodemus agrarius	Apodemus	Muridae	Heilongjiang	Northeast	clade A2-2-2	Hap_3	Population3
AA131HXZ	Apodemus agrarius	Apodemus	Muridae	Heilongjiang	Northeast	clade A2-2-2	Hap_4	Population3
AA168HLJHH	Apodemus agrarius	Apodemus	Muridae	Heilongjiang	Northeast	clade A2-2-2	Hap_5	Population3
AA16NXGY	Apodemus agrarius	Apodemus	Muridae	Ningxia	North China	clade A2-2-2	Hap_6	Population11
AA16SXTY	Apodemus agrarius	Apodemus	Muridae	Shanxi	North China	clade A2-2-2	Hap_7	Population15
AA18HLJMS	Apodemus agrarius	Apodemus	Muridae	Heilongjiang	Northeast	clade A2-2-2	Hap_8	Population3
AA23NXGY	Apodemus agrarius	Apodemus	Muridae	Ningxia	North China	clade A2-2-2	Hap_10	Population11
AA2SXKL	Apodemus agrarius	Apodemus	Muridae	Shanxi	North China	clade A2-2-2	Hap_11	Population11
AA33NXGY	Apodemus agrarius	Apodemus	Muridae	Ningxia	North China	clade A2-2-2	Hap_12	Population13
AA56HLJMS	Apodemus agrarius	Apodemus	Muridae	Heilongjiang	Northeast	clade A2-2-2	Hap_13	Population3
AA5SXTY	Apodemus agrarius	Apodemus	Muridae	Shanxi	North China	clade A2-2-2	Hap_14	Population13
AA74HLJMH	Apodemus agrarius	Apodemus	Muridae	Heilongjiang	Northeast	clade A2-2-2	Hap_16	Population18
AA78NXGY	Apodemus agrarius	Apodemus	Muridae	Ningxia	North China	clade A2-2-2	Hap_17	Population11
AA81SXKL	Apodemus agrarius	Apodemus	Muridae	Shanxi	North China	clade A2-2-2	Hap_18	Population13
AA83SXKL	Apodemus agrarius	Apodemus	Muridae	Shanxi	North China	clade A2-2-2	Hap_19	Population13
AA85SXKL	Apodemus agrarius	Apodemus	Muridae	Shanxi	North China	clade A2-2-2	Hap_7	Population15
AA86SXKL	Apodemus agrarius	Apodemus	Muridae	Shanxi	North China	clade A2-2-2	Hap_20	Population13
AA89HNZF	Apodemus agrarius	Apodemus	Muridae	Hunan	Central China	clade A2-2-1	Hap_21	Population5
AA97HXZ	Apodemus agrarius	Apodemus	Muridae	Heilongjiang	Northeast	clade A2-2-2	Hap_22	Population3
AA9NXGY	Apodemus agrarius	Apodemus	Muridae	Ningxia	Northeast	clade A2-2-2	Hap_23	Population11
AC10YNML	Apodemus chevrieri	Apodemus	Muridae	Yunnan	Southwest	clade A2-2-1	Hap_24	Population16
AC130YNZD	Apodemus chevrieri	Apodemus	Muridae	Yunnan	Southwest	clade A2-2-2	Hap_25	Population14
AC134YNZD	Apodemus chevrieri	Apodemus	Muridae	Yunnan	Southwest	clade A2-2-2	Hap_26	Population14
AC140YNZD	Apodemus chevrieri	Apodemus	Muridae	Yunnan	Southwest	clade A2-2-1	Hap_27	Population6
AC142YNZD	Apodemus chevrieri	Apodemus	Muridae	Yunnan	Southwest	clade A2-2-1	Hap_28	Population16
AC151YNML	Apodemus chevrieri	Apodemus	Muridae	Yunnan	Southwest	clade A2-2-1	Hap_29	Population6
AC158YNML	Apodemus chevrieri	Apodemus	Muridae	Yunnan	Southwest	clade A2-2-1	Hap_30	Population6
AC326YNZD	Apodemus chevrieri	Apodemus	Muridae	Yunnan	Southwest	clade A2-2-1	Hap_31	Population6
AC329YNZD	Apodemus chevrieri	Apodemus	Muridae	Yunnan	Southwest	clade A2-2-1	Hap_32	Population6
AC330YNZD	Apodemus chevrieri	Apodemus	Muridae	Yunnan	Southwest	clade A2-2-1	Hap_33	Population6
AC331YNZD	Apodemus chevrieri	Apodemus	Muridae	Yunnan	Southwest	clade A2-2-1	Hap_34	Population16
AC535YNZD	Apodemus chevrieri	Apodemus	Muridae	Yunnan	Southwest	clade A2-2-1	Hap_35	Population16
AC53GZZY	Apodemus chevrieri	Apodemus	Muridae	Guizhou	Central China	clade A2-2-1	Hap_36	Population6
AC62GZZY	Apodemus chevrieri	Apodemus	Muridae	Guizhou	Central China	clade A2-2-1	Hap_37	Population16
AC66GZZY	Apodemus chevrieri	Apodemus	Muridae	Guizhou	Central China	clade A2-2-1	Hap_38	Population16
AC67GZZY	Apodemus chevrieri	Apodemus	Muridae	Guizhou	Central China	clade A2-2-1	Hap_39	Population16
AC70YNML	Apodemus chevrieri	Apodemus	Muridae	Yunnan	Southwest	clade A2-2-1	Hap_40	Population16
AC90GZZY	Apodemus chevrieri	Apodemus	Muridae	Guizhou	Central China	clade A2-2-1	Hap_41	Population6
AD13SXNS	Apodemus draco	Apodemus	Muridae	Shaanxi	Central China	clade A2-2-1	Hap_42	Population6
AD24XZML	Apodemus draco	Apodemus	Muridae	Tibet	Southwest	clade A2-2-2	Hap_43	Population14
AD328YNZD	Apodemus draco	Apodemus	Muridae	Yunnan	Southwest	clade A2-2-1	Hap_44	Population16
AP11XZML	Apodemus peninsulae	Apodemus	Muridae	Tibet	Southwest	clade A2-2-2	Hap_45	Population18
AP122HLJHH	Apodemus peninsulae	Apodemus	Muridae	Heilongjiang	Northeast	clade A2-2-2	Hap_46	Population3
AP14QHHD	Apodemus peninsulae	Apodemus	Muridae	Qinghai	Qinghai-Tibet	clade A2-2-2	Hap_47	Population13
AP150HLJHH	Apodemus peninsulae	Apodemus	Muridae	Heilongjiang	Northeast	clade A2-2-2	Hap_48	Population3
AP152HLJHH	Apodemus peninsulae	Apodemus	Muridae	Heilongjiang	Northeast	clade A2-2-2	Hap_49	Population13
AP153HLJHH	Apodemus peninsulae	Apodemus	Muridae	Heilongjiang	Northeast	clade A2-2-2	Hap_50	Population11
AP172QHHD	Apodemus peninsulae	Apodemus	Muridae	Qinghai	Qinghai-Tibet	clade A2-2-2	Hap_51	Population11
AP18SXNS	Apodemus peninsulae	Apodemus	Muridae	Shaanxi	Central China	clade A2-2-1	Hap_52	Population5
AP19HLJMH	Apodemus peninsulae	Apodemus	Muridae	Heilongjiang	Northeast	clade A2-2-2	Hap_53	Population18
AP1QHHD	Apodemus peninsulae	Apodemus	Muridae	Qinghai	Qinghai-Tibet	clade A2-2-2	Hap_54	Population2
AP20NXHL	Apodemus peninsulae	Apodemus	Muridae	Ningxia	Inner Mongolia-Xinjiang	clade A2-2-2	Hap_55	Population8
AP213QHHD	Apodemus peninsulae	Apodemus	Muridae	Qinghai	Qinghai-Tibet	clade A2-2-2	Hap_56	Population15
AP21QHHD	Apodemus peninsulae	Apodemus	Muridae	Qinghai	Qinghai-Tibet	clade A2-2-2	Hap_57	Population15
AP23HLJMH	Apodemus peninsulae	Apodemus	Muridae	Heilongjiang	Northeast	clade A2-2-2	Hap_58	Population18
AP258QHHD	Apodemus peninsulae	Apodemus	Muridae	Qinghai	Qinghai-Tibet	clade A2-2-2	Hap_59	Population11
AP280QHHD	Apodemus peninsulae	Apodemus	Muridae	Qinghai	Qinghai-Tibet	clade A2-2-2	Hap_60	Population11
AP281QHHD	Apodemus peninsulae	Apodemus	Muridae	Qinghai	Qinghai-Tibet	clade A2-2-2	Hap_61	Population11
AP282QHHD	Apodemus peninsulae	Apodemus	Muridae	Qinghai	Qinghai-Tibet	clade A2-2-2	Hap_62	Population11
AP285QHHD	Apodemus peninsulae	Apodemus	Muridae	Qinghai	Qinghai-Tibet	clade A2-2-2	Hap_63	Population15
AP28SXKL	Apodemus peninsulae	Apodemus	Muridae	Shanxi	North China	clade A2-2-2	Hap_64	Population15
AP293QHHD	Apodemus peninsulae	Apodemus	Muridae	Qinghai	Qinghai-Tibet	clade A2-2-2	Hap_65	Population11
AP29SXKL	Apodemus peninsulae	Apodemus	Muridae	Shanxi	North China	clade A2-2-2	Hap_66	Population13
AP30XZML	Apodemus peninsulae	Apodemus	Muridae	Tibet	Southwest	clade A2-2-2	Hap_67	Population13
AP31XZML	Apodemus peninsulae	Apodemus	Muridae	Tibet	Southwest	clade A2-2-2	Hap_68	Population13
AP32XZML	Apodemus peninsulae	Apodemus	Muridae	Tibet	Southwest	clade A2-2-2	Hap_69	Population13
AP331QHHD	Apodemus peninsulae	Apodemus	Muridae	Qinghai	Qinghai-Tibet	clade A2-2-2	Hap_70	Population11
AP33XZML	Apodemus peninsulae	Apodemus	Muridae	Tibet	Southwest	clade A2-2-2	Hap_71	Population18
AP35XZML	Apodemus peninsulae	Apodemus	Muridae	Tibet	Southwest	clade A2-2-2	Hap_67	Population13
AP36NXGY	Apodemus peninsulae	Apodemus	Muridae	Ningxia	North China	clade A2-2-2	Hap_72	Population11
AP3QHHD	Apodemus peninsulae	Apodemus	Muridae	Qinghai	Qinghai-Tibet	clade A2-2-2	Hap_73	Population13
AP40SXNS	Apodemus peninsulae	Apodemus	Muridae	Shaanxi	Central China	clade A2-2-1	Hap_52	Population5
AP4SXKL	Apodemus peninsulae	Apodemus	Muridae	Shanxi	North China	clade A2-2-2	Hap_74	Population11
AP57NXGY	Apodemus peninsulae	Apodemus	Muridae	Ningxia	North China	clade A2-2-2	Hap_75	Population11
AP58NXGY	Apodemus peninsulae	Apodemus	Muridae	Ningxia	North China	clade A2-2-1	Hap_76	Population6
AP60NXGY	Apodemus peninsulae	Apodemus	Muridae	Ningxia	North China	clade A2-2-2	Hap_77	Population11
AP65SXKL	Apodemus peninsulae	Apodemus	Muridae	Shanxi	North China	clade A2-2-2	Hap_78	Population11
AP6QHHD	Apodemus peninsulae	Apodemus	Muridae	Qinghai	Qinghai-Tibet	clade A2-2-2	Hap_79	Population15
AP72JLCBS	Apodemus peninsulae	Apodemus	Muridae	Jilin	Northeast	clade A2-2-2	Hap_80	Population18
AP7XZML	Apodemus peninsulae	Apodemus	Muridae	Tibet	Southwest	clade A2-2-2	Hap_81	Population18
AP83NXGY	Apodemus peninsulae	Apodemus	Muridae	Ningxia	North China	clade A2-2-2	Hap_82	Population13
AP88HLJMH	Apodemus peninsulae	Apodemus	Muridae	Heilongjiang	Northeast	clade A2-2-2	Hap_83	Population18
AP88XZML	Apodemus peninsulae	Apodemus	Muridae	Tibet	Southwest	clade A2-2-2	Hap_84	Population13
AP9QHHD	Apodemus peninsulae	Apodemus	Muridae	Qinghai	Qinghai-Tibet	clade A2-2-2	Hap_85	Population11
AS69XJJH	Allactaga sibirica	Allactaga	Dipodidae	Xinjiang	Inner Mongolia-Xinjiang	clade A2-1	Hap_86	Population9
AU18XJBT	Apodemus uralensis	Apodemus	Muridae	Xinjiang	Inner Mongolia-Xinjiang	clade A2-1	Hap_88	Population9
AU4XJBT	Apodemus uralensis	Apodemus	Muridae	Xinjiang	Inner Mongolia-Xinjiang	clade B2	Hap_89	Population7
CB10SXKL	Cricetulus barabensis	Cricetulus	Cricetidae	Shanxi	North China	clade A2-2-2	Hap_90	Population20
CB12SXKL	Cricetulus barabensis	Cricetulus	Cricetidae	Shanxi	North China	clade A2-2-2	Hap_90	Population20
CB14SXKL	Cricetulus barabensis	Cricetulus	Cricetidae	Shanxi	North China	clade A2-2-2	Hap_64	Population15
CB15SXKL	Cricetulus barabensis	Cricetulus	Cricetidae	Shanxi	North China	clade A2-2-2	Hap_91	Population13
CB21SXKL	Cricetulus barabensis	Cricetulus	Cricetidae	Shanxi	North China	clade A2-2-2	Hap_92	Population13
CE47NXGY	Caryomys eva	Caryomys	Cricetidae	Ningxia	North China	clade A2-2-2	Hap_93	Population11
CL100XZDX	Cricetulus longicaudatus	Cricetulus	Cricetidae	Tibet	Qinghai-Tibet	clade A2-2-2	Hap_94	Population8
CL162QHHD	Cricetulus longicaudatus	Cricetulus	Cricetidae	Qinghai	Qinghai-Tibet	clade A2-2-2	Hap_95	Population8
CL1QHWL	Cricetulus longicaudatus	Cricetulus	Cricetidae	Qinghai	Qinghai-Tibet	clade A2-2-2	Hap_96	Population19
CL25QHWL	Cricetulus longicaudatus	Cricetulus	Cricetidae	Qinghai	Qinghai-Tibet	clade A2-2-2	Hap_97	Population19
CL266QHHD	Cricetulus longicaudatus	Cricetulus	Cricetidae	Qinghai	Qinghai-Tibet	clade A2-2-2	Hap_98	Population8
CL26QHWL	Cricetulus longicaudatus	Cricetulus	Cricetidae	Qinghai	Qinghai-Tibet	clade A2-2-2	Hap_99	Population8
CL27QHWL	Cricetulus longicaudatus	Cricetulus	Cricetidae	Qinghai	Qinghai-Tibet	clade A2-2-2	Hap_99	Population8
CL29QHWL	Cricetulus longicaudatus	Cricetulus	Cricetidae	Qinghai	Qinghai-Tibet	clade A2-2-2	Hap_100	Population8
CL2QHWL	Cricetulus longicaudatus	Cricetulus	Cricetidae	Qinghai	Qinghai-Tibet	clade A2-2-2	Hap_101	Population19
CL32QHWL-1	Cricetulus longicaudatus	Cricetulus	Cricetidae	Qinghai	Qinghai-Tibet	clade A2-2-2	Hap_102	Population19
CL32QHWL-2	Cricetulus longicaudatus	Cricetulus	Cricetidae	Qinghai	Qinghai-Tibet	clade A2-2-2	Hap_103	Population19
CL34QHWL	Cricetulus longicaudatus	Cricetulus	Cricetidae	Qinghai	Qinghai-Tibet	clade A2-2-2	Hap_104	Population10
CL41QHWL	Cricetulus longicaudatus	Cricetulus	Cricetidae	Qinghai	Qinghai-Tibet	clade A2-2-2	Hap_105	Population19
CL42QHWL	Cricetulus longicaudatus	Cricetulus	Cricetidae	Qinghai	Qinghai-Tibet	clade A2-2-2	Hap_106	Population10
CL434QHHD	Cricetulus longicaudatus	Cricetulus	Cricetidae	Qinghai	Qinghai-Tibet	clade A2-2-2	Hap_107	Population8
CL435QHHD	Cricetulus longicaudatus	Cricetulus	Cricetidae	Qinghai	Qinghai-Tibet	clade A2-2-2	Hap_108	Population8
CL436QHHD	Cricetulus longicaudatus	Cricetulus	Cricetidae	Qinghai	Qinghai-Tibet	clade A2-2-2	Hap_109	Population8
CL43QHWL	Cricetulus longicaudatus	Cricetulus	Cricetidae	Qinghai	Qinghai-Tibet	clade A2-2-2	Hap_110	Population10
CL45QHWL	Cricetulus longicaudatus	Cricetulus	Cricetidae	Qinghai	Qinghai-Tibet	clade A2-2-2	Hap_111	Population10
CL46QHWL	Cricetulus longicaudatus	Cricetulus	Cricetidae	Qinghai	Qinghai-Tibet	clade A2-2-2	Hap_112	Population19
CL48QHWL	Cricetulus longicaudatus	Cricetulus	Cricetidae	Qinghai	Qinghai-Tibet	clade A2-2-2	Hap_113	Population10
CL50QHWL	Cricetulus longicaudatus	Cricetulus	Cricetidae	Qinghai	Qinghai-Tibet	clade A2-2-2	Hap_114	Population19
CL5QHWL	Cricetulus longicaudatus	Cricetulus	Cricetidae	Qinghai	Qinghai-Tibet	clade A2-2-2	Hap_115	Population19
CL63NXGY	Cricetulus longicaudatus	Cricetulus	Cricetidae	Ningxia	North China	clade A2-2-2	Hap_116	Population8
CL70QHWL	Cricetulus longicaudatus	Cricetulus	Cricetidae	Qinghai	Qinghai-Tibet	clade A2-2-2	Hap_117	Population19
CL71SXKL	Cricetulus longicaudatus	Cricetulus	Cricetidae	Shanxi	North China	clade A2-2-2	Hap_118	Population20
CL74QHWL	Cricetulus longicaudatus	Cricetulus	Cricetidae	Qinghai	Qinghai-Tibet	clade A2-2-2	Hap_119	Population8
CL9QHWL	Cricetulus longicaudatus	Cricetulus	Cricetidae	Qinghai	Qinghai-Tibet	clade A2-2-2	Hap_115	Population19
CM100XJJH	Cricetulus migratorius	Cricetulus	Cricetidae	Xinjiang	Inner Mongolia-Xinjiang	clade A2-1	Hap_120	Population9
CM120XJJH	Cricetulus migratorius	Cricetulus	Cricetidae	Xinjiang	Inner Mongolia-Xinjiang	clade A2-1	Hap_121	Population9
CM31XJBT	Cricetulus migratorius	Cricetulus	Cricetidae	Xinjiang	Inner Mongolia-Xinjiang	clade A2-2-2	Hap_122	Population20
CM86QHHN	Cricetulus migratorius	Cricetulus	Cricetidae	Qinghai	Qinghai-Tibet	clade A2-2-2	Hap_123	Population18
CM87QHHN	Cricetulus migratorius	Cricetulus	Cricetidae	Qinghai	Qinghai-Tibet	clade A2-2-2	Hap_124	Population18
CM88QHHN	Cricetulus migratorius	Cricetulus	Cricetidae	Qinghai	Qinghai-Tibet	clade A2-2-2	Hap_125	Population18
CM92QHHN	Cricetulus migratorius	Cricetulus	Cricetidae	Qinghai	Qinghai-Tibet	clade A2-2-2	Hap_126	Population18
CR127HXZ	Myodes rutilus	Myodes	Cricetidae	Heilongjiang	Northeast	clade B2	Hap_127	Population17
CR84HXZ	Myodes rutilus	Myodes	Cricetidae	Heilongjiang	Northeast	clade B2	Hap_128	Population17
LB28NMGDW	Lasiopodomys brandtii	Lasiopodomys	Cricetidae	Inner Mongolia	Inner Mongolia-Xinjiang	clade B1	Hap_129	Population12
MF74HXZ	Microtus fortis	Microtus	Cricetidae	Heilongjiang	Northeast	clade B2	Hap_130	Population7
MM100QHHN	Meriones meridianus	Meriones	Cricetidae	Qinghai	Qinghai-Tibet	clade A2-2-2	Hap_131	Population13
MM20NXGY	Meriones meridianus	Meriones	Cricetidae	Ningxia	North China	clade A2-2-2	Hap_55	Population8
MM55XZML	Meriones meridianus	Meriones	Cricetidae	Tibet	Southwest	clade A2-2-2	Hap_132	Population14
MM97QHHN	Meriones meridianus	Meriones	Cricetidae	Qinghai	Qinghai-Tibet	clade A2-2-2	Hap_133	Population13
MR100HLJHH	Myodes rufocanus	Myodes	Cricetidae	Heilongjiang	Northeast	clade B2	Hap_134	Population17
MR110HLJHH	Myodes rufocanus	Myodes	Cricetidae	Heilongjiang	Northeast	clade B2	Hap_135	Population17
MR168JLCBS	Myodes rufocanus	Myodes	Cricetidae	Jilin	Northeast	clade B2	Hap_136	Population17
MR30HLJHH	Myodes rufocanus	Myodes	Cricetidae	Heilongjiang	Northeast	clade B2	Hap_137	Population17
MR63HLJHH	Myodes rufocanus	Myodes	Cricetidae	Heilongjiang	Northeast	clade B2	Hap_138	Population17
MR90HLJMH	Myodes rufocanus	Myodes	Cricetidae	Heilongjiang	Northeast	clade B2	Hap_139	Population17
MU37NMGALS	Meriones unguiculatus	Meriones	Cricetidae	Inner Mongolia	Inner Mongolia-Xinjiang	clade B1	Hap_140	Population12
MU70NMGDW	Meriones unguiculatus	Meriones	Cricetidae	Inner Mongolia	Inner Mongolia-Xinjiang	clade B1	Hap_141	Population12
OC16QHHD	Ochotona curzoniae	Ochotona	Ochotonidae	Qinghai	Qinghai-Tibet	clade A2-2-2	Hap_143	Population2
OC29QHQL	Ochotona curzoniae	Ochotona	Ochotonidae	Qinghai	Qinghai-Tibet	clade A1	Hap_144	Population4
OC41QHQL	Ochotona curzoniae	Ochotona	Ochotonidae	Qinghai	Qinghai-Tibet	clade A1	Hap_145	Population4
OC42QHQL	Ochotona curzoniae	Ochotona	Ochotonidae	Qinghai	Qinghai-Tibet	clade A1	Hap_146	Population4
OC66QHHN	Ochotona curzoniae	Ochotona	Ochotonidae	Qinghai	Qinghai-Tibet	clade A1	Hap_147	Population4
OC68QHHN	Ochotona curzoniae	Ochotona	Ochotonidae	Qinghai	Qinghai-Tibet	clade A1	Hap_148	Population4
OC71QHHN	Ochotona curzoniae	Ochotona	Ochotonidae	Qinghai	Qinghai-Tibet	clade A1	Hap_149	Population4
OC73QHHN	Ochotona curzoniae	Ochotona	Ochotonidae	Qinghai	Qinghai-Tibet	clade A1	Hap_147	Population4
OC74QHHN	Ochotona curzoniae	Ochotona	Ochotonidae	Qinghai	Qinghai-Tibet	clade A1	Hap_147	Population4
OD88NMGDW	Ochotona dauurica	Ochotona	Ochotonidae	Inner Mongolia	Inner Mongolia-Xinjiang	clade B1	Hap_150	Population12
OT172YNZD	Ochotona thibetana	Ochotona	Ochotonidae	Yunnan	Southwest	clade A1	Hap_151	Population4
PS17NMGDW	Phodopus campbelli	Phodopus	Cricetidae	Inner Mongolia	Inner Mongolia-Xinjiang	clade B1	Hap_152	Population12
PS7NMGDW	Phodopus campbelli	Phodopus	Cricetidae	Inner Mongolia	Inner Mongolia-Xinjiang	clade B1	Hap_153	Population12
SD1336NMGDW	Spermophilus dauricus	Spermophilus	Sciuridae	Inner Mongolia	Inner Mongolia-Xinjiang	clade B1	Hap_154	Population12
TS25HLJMH	Tamias sibiricus	Tamias	Sciuridae	Heilongjiang	Northeast	clade B2	Hap_155	Population17
TS82HLJMH	Tamias sibiricus	Tamias	Sciuridae	Heilongjiang	Northeast	clade B2	Hap_156	Population17
TT110JLCBS	Tscherskia triton	Tscherskia	Cricetidae	Jilin	Northeast	clade A2-2-1	Hap_157	Population1
TT119HLJHH	Tscherskia triton	Tscherskia	Cricetidae	Heilongjiang	Northeast	clade A2-2-1	Hap_158	Population1
TT121SHDZB	Tscherskia triton	Tscherskia	Cricetidae	Shandong	North China	clade A2-2-1	Hap_159	Population1
TT29SHDZB	Tscherskia triton	Tscherskia	Cricetidae	Shandong	North China	clade A2-2-1	Hap_160	Population1
TT67HLJMS	Tscherskia triton	Tscherskia	Cricetidae	Heilongjiang	Northeast	clade B2	Hap_161	Population7
aBranches of the phylogenetic tree constructed based on B. grahamii genome-wide SNPs datasets obtained by Snippy, with B. quintana and B. henselae as outgroups.
bBased on the alignment sequence of B. grahamii core gene obtained by Roary, the haplotype was calculated by DnaSP software.
cPopulation structure analysis was performed using ADMIXTURE based on the genome-wide SNPs of B. grahamii obtained by Snippy.
