# Supplementary material for: Microevolution of Bartonella grahamii driven by geographic and host factors
Source: mSystems. 2024 Sep 30;9(10):e01089-24. doi: 10.1128/msystems.01089-24 (PMC11494883; doi:10.1128/msystems.01089-24)
Supplement: Table S2 — B. grahamii from NCBI selected for the phylogenetic tree. [file msystems.01089-24-s0004.xlsx]

## Sheet: Supplementary Table S2
Table S2 List of B. grahamii from NCBI selected for the phylogenetic tree
Strain	GenBank accession no.	Country	Host	Host genus
22136	KX267681.1	Slovakia	Clethrionomys glareolus	Myodes
10LMX	MT821831.1	China	Apodemus speciosus	Apodemus
10SMX	MT821832.1	China	Apodemus speciosus	Apodemus
12LMX	MT821833.1	China	Mus musculus	Mus
12SMX	MT821834.1	China	Mus musculus	Mus
15LMX	MT821836.1	China	Mus musculus	Mus
15SMX	MT821837.1	China	Mus musculus	Mus
18SMX	MT821838.1	China	Cricetulus longicaudatus	Cricetulus
19LMX	MT821839.1	China	Apodemus speciosus	Apodemus
19SMX	MT821840.1	China	Apodemus speciosus	Apodemus
1LMX	MT821819.1	China	Cricetulus longicaudatus	Cricetulus
1SMX	MT821820.1	China	Cricetulus longicaudatus	Cricetulus
2LMX	MT821821.1	China	Cricetulus longicaudatus	Cricetulus
2SMX	MT821822.1	China	Cricetulus longicaudatus	Cricetulus
3LMX	MT821823.1	China	Cricetulus longicaudatus	Cricetulus
6LMX	MT821825.1	China	Cricetulus longicaudatus	Cricetulus
6SMX	MT821826.1	China	Cricetulus longicaudatus	Cricetulus
7LMX	MT821827.1	China	Cricetulus longicaudatus	Cricetulus
7SMX	MT821828.1	China	Cricetulus longicaudatus	Cricetulus
A202	JX846173.1	France	Myodes glareolus	Myodes
A216FCG	JQ694003.1	France	Myodes glareolus	Myodes
A77	JX846159.1	France	Myodes glareolus	Myodes
AA01SXLZ	MZ672212.1	China	Apodemus agrarius	Apodemus
AA03SXLZ	MZ672213.1	China	Apodemus agrarius	Apodemus
AA11HLJMS	MW161085.1	China	Apodemus agrarius	Apodemus
AA131HXZ	KJ175032.1	China	Apodemus agrarius	Apodemus
AA131SXTL	MZ672218.1	China	Apodemus agrarius	Apodemus
AA34HLJMS	MW161100.1	China	Apodemus agrarius	Apodemus
AA43HLJMS	MW161106.1	China	Apodemus agrarius	Apodemus
AA63SXHG	MZ672220.1	China	Apodemus agrarius	Apodemus
AA76HLJMS	MW161116.1	China	Apodemus agrarius	Apodemus
AA97HXZ	KJ175030.1	China	Apodemus agrarius	Apodemus
Ac1692yn	AF391271.1	China	Apodemus chevrieri	Apodemus
Ad1734yn	AF391278.1	China	Apodemus draco	Apodemus
AD51SXYC	MZ672195.1	China	Apodemus draco	Apodemus
af156up	AY454537.1	Sweden	Apodemus flavicollis	Apodemus
Ap1714yn	AF391280.1	China	Apodemus peninsulae	Apodemus
as4aup	CP001562.1	Sweden	Apodemus sylvaticus	Apodemus
B12509	AB426655.1	America	Microtus ochrogaster	Microtus
B12511	AB426656.1	America	Microtus ochrogaster	Microtus
B33	GU338946.1	Poland	Microtus arvalis	Microtus
B45	GU338945.1	Poland	Microtus arvalis	Microtus
BART7	MT438463.1	China	Unknow	Unknow
Bartonella grahamii	EU014266.1	Poland	Apodemus flavicollis	Apodemus
Bartonella grahamii	KC633099.1	Finland	Homo sapiens	Homo
Bartonella grahamii	KT327033.1	Georgia	Microtus socialis	Microtus
Cg2sk	AY587976.1	Canada	Clethrionomys gapperi	Myodes
Cg4224alb	AB426654.1	Canada	Myodes gapperi	Myodes
Chengde Rn34	OP382432.1	China	Rattus norvegicus	Rattus
CL01QHWL	MT815286.1	China	Cricetulus longicaudatus	Cricetulus
CL03QHWL	MT815287.1	China	Cricetulus longicaudatus	Cricetulus
CL05QHWL	MT815288.1	China	Cricetulus longicaudatus	Cricetulus
CL09QHWL	MT815289.1	China	Cricetulus longicaudatus	Cricetulus
CL19QHWL	MT815290.1	China	Cricetulus longicaudatus	Cricetulus
CL25QHWL	MT815291.1	China	Cricetulus longicaudatus	Cricetulus
CL26QHWL	MT815292.1	China	Cricetulus longicaudatus	Cricetulus
CL27QHWL	MT815293.1	China	Cricetulus longicaudatus	Cricetulus
CL29QHWL	MT815294.1	China	Cricetulus longicaudatus	Cricetulus
CL32QHWL	MT815295.1	China	Cricetulus longicaudatus	Cricetulus
CL33QHWL	MT815296.1	China	Cricetulus longicaudatus	Cricetulus
CL34QHWL	MT815297.1	China	Cricetulus longicaudatus	Cricetulus
CL41QHWL	MT815298.1	China	Cricetulus longicaudatus	Cricetulus
CL42QHWL	MT815299.1	China	Cricetulus longicaudatus	Cricetulus
CL43QHWL	MT815300.1	China	Cricetulus longicaudatus	Cricetulus
CL45QHWL	MT815301.1	China	Cricetulus longicaudatus	Cricetulus
CL46QHWL	MT815302.1	China	Cricetulus longicaudatus	Cricetulus
CL48QHWL	MT815303.1	China	Cricetulus longicaudatus	Cricetulus
CL50QHWL	MT815304.1	China	Cricetulus longicaudatus	Cricetulus
CL64QHWL	MT815305.1	China	Cricetulus longicaudatus	Cricetulus
CL65QHWL	MT815306.1	China	Cricetulus longicaudatus	Cricetulus
CL67QHWL	MT815307.1	China	Cricetulus longicaudatus	Cricetulus
CL68QHWL	MT815308.1	China	Cricetulus longicaudatus	Cricetulus
CL69QHWL	MT815309.1	China	Cricetulus longicaudatus	Cricetulus
CL70QHWL	MT815310.1	China	Cricetulus longicaudatus	Cricetulus
CL73QHWL	MT815311.1	China	Cricetulus longicaudatus	Cricetulus
CL74QHWL	MT815312.1	China	Cricetulus longicaudatus	Cricetulus
CL75QHWL	MT815313.1	China	Cricetulus longicaudatus	Cricetulus
CL76QHWL	MT815314.1	China	Cricetulus longicaudatus	Cricetulus
CR84HXZ	KJ175044.1	China	Myodes rutilus	Myodes
Dm164mv	KJ719295.1	Mexico	Dipodomys merriami	Dipodomys
dn111nev	AY435121.1	Greece	Dryomys nitendula	Dryomys
Ds123ro	KJ719291.1	Mexico	Dipodomys spectabilis	Dipodomys
Ds288mv	KJ719293.1	Mexico	Dipodomys spectabilis	Dipodomys
Ds60pv	KJ719290.1	Mexico	Dipodomys spectabilis	Dipodomys
Far East I	AY584854.1	Russia	Apodemus peninsulae	Apodemus
Far East II	AY584855.1	Russia	Apodemus agrarius	Apodemus
Far East III	AY584856.1	Russia	Apodemus agrarius	Apodemus
Far East IV	AY584857.1	Russia	Apodemus agrarius	Apodemus
Fuji 21-1	AB259954.1	Japan	Apodemus speciosus	Apodemus
Fuji 4-1	AB242284.1	Japan	Apodemus speciosus	Apodemus
Fuji 9-1	AB259955.1	Japan	Apodemus speciosus	Apodemus
glta_141	MT253632.1	America	flea	flea
glta_149	MT253630.1	America	flea	flea
Khabarovsk 46B	AB779516.1	Russia	Unknow	Unknow
Khabarovsk20B	AB779520.1	Russia	Unknow	Unknow
Khabarovsk-49B	AB779521.1	Russia	Unknow	Unknow
Khabarovsk-5B	AB779522.1	Russia	Unknow	Unknow
Khabarovsk-80	AB779519.1	Russia	Unknow	Unknow
ma106up	AF391789.1	Sweden	Microtus agrestis	Microtus
MDJ09	KX549996.1	China	Apodemus agrarius	Apodemus
MF67HLJMS	MW161128.1	China	Microtus fortis	Microtus
Mo1	EU014267.1	Poland	Microtus oeconomus	Microtus
MO20QHWL	MT815315.1	China	Microtus oeconomus	Microtus
MP1	MK984788.1	America	Microtus pennsylvanicus	Microtus
Nagano 10-1	AB290286.1	Japan	Apodemus speciosus	Apodemus
Nagano 22-1	AB290287.1	Japan	Apodemus speciosus	Apodemus
Nagano 32-1	AB290289.1	Japan	Apodemus argenteus	Apodemus
Nakanoshima 39-1	AB290290.1	Japan	Apodemus speciosus	Apodemus
NM-1-051903	MN255777.1	America	Neotoma micropus	Neotoma
OC01QH	KT445915.1	China	Ochotona curzoniae	Ochotona
OC03QH	KT445916.1	China	Ochotona curzoniae	Ochotona
OC07QH	KT445917.1	China	Ochotona curzoniae	Ochotona
OC19QH	KT445918.1	China	Ochotona curzoniae	Ochotona
OC29QH	KT445920.1	China	Ochotona curzoniae	Ochotona
OC41QH	KT445923.1	China	Ochotona curzoniae	Ochotona
OC42QH	KT445924.1	China	Ochotona curzoniae	Ochotona
OC66QH	KT445925.1	China	Ochotona curzoniae	Ochotona
OC68QH	KT445926.1	China	Ochotona curzoniae	Ochotona
OC71QH	KT445927.1	China	Ochotona curzoniae	Ochotona
OC73QH	KT445928.1	China	Ochotona curzoniae	Ochotona
OC74QH	KT445929.1	China	Ochotona curzoniae	Ochotona
OL11554ks	DQ357612.1	America	Onychomys leucogaster	Onychomys
P1013	GU338944.1	Poland	Apodemus flavicollis	Apodemus
P801	GU338942.1	Poland	Myodes glareolus	Myodes
PJR 2271	MN255787.1	America	Peromyscus leucopus	Peromyscus
PJR 2442	MN255792.1	America	Dipodomys ordii	Dipodomys
pn15646ga	AF110311.1	America	Phodopus sungorus	Phodopus
R29ZJ	EU179230.1	China	Apodemus agrarius	Apodemus
Shimane 28-1	AB290288.1	Japan	Apodemus speciosus	Apodemus
Shiqu 45	MN056884.1	China	Ochotona curzoniae	Ochotona
SR 23-1	AB444993.1	China	Tamias sibiricus	Tamias
TM 21-1	AB444994.1	China	Pteromys volans	Pteromys
Tokushima 4-1	AB290291.1	Japan	Apodemus speciosus	Apodemus
V2	Z70016.1	England	Clethrionomys glareolus	Myodes
Yatsugatake 24-1	AB529469.1	Japan	Apodemus speciosus	Apodemus
ZH1	MK984789.1	America	Zapus hudsonius	Zapus
Unknow: No relevant information was found on the NCBI website.
