# Supplementary material for: Microevolution of Bartonella grahamii driven by geographic and host factors
Source: mSystems. 2024 Sep 30;9(10):e01089-24. doi: 10.1128/msystems.01089-24 (PMC11494883; doi:10.1128/msystems.01089-24)
Supplement: Table S3 — General information of B. grahamii downloaded from NCBI. [file msystems.01089-24-s0005.xlsx]

## Sheet: Supplementary Table S3
Table S3 General information of B. grahamii downloaded from the NCBI
Strains	Rodent species	Sampling sites	GenBank accession no.	genome size	G+C (%)	CDS	rRNA	tRNA	tmRNA
Bartonella grahamii NCTC12860	Myodes glareolus	England	NZ_UFTD01000001	2.39	38	2076	6	42	1
Bartonella grahamii A7JPB	Unknow	France	NZ_CACVBG010000001	2.5	37.5	2050	3	40	1
Bartonella grahamii A1JPB	Unknow	France	NZ_CACVBJ010000001	2.5	37.5	2061	4	41	1
Bartonella grahamii ATCC 700132	Myodes glareolus	England	NZ_JACX01000001	2.2	37.5	1833	6	42	1
Bartonella grahamii as4aup	Apodemus sylvaticus	Sweden	NC_012846.1	2.37	38	1991	6	42	1
Unknow: No relevant information was found on the NCBI website.
