# Supplementary material for: Microevolution of Bartonella grahamii driven by geographic and host factors
Source: mSystems. 2024 Sep 30;9(10):e01089-24. doi: 10.1128/msystems.01089-24 (PMC11494883; doi:10.1128/msystems.01089-24)
Supplement: Table S4 — ANI between isolations. [file msystems.01089-24-s0006.xlsx]

## Sheet: Sheet1
Table S4 Average Nucleotide Identity Values (ANI) between isolations
	TT110JLCBS	AA86SXKL	AA81SXKL	TT67HLJMS	AA168HLJHH	CL5QHWL	CB10SXKL	AC140YNZD	B. grahamii A1JPB	CM86QHHN	CB21SXKL	AC326YNZD	AP60NXGY	CL266QHHD	MR63HLJHH	CL63NXGY	CL45QHWL	OC71QHHN	AP21QHHD	AP9QHHD	CL434QHHD	AC53GZZY	AP153HLJHH	TS82HLJMH	AP30XZML	MR168JLCBS	AP57NXGY	AP18SXNS	AA126HLJHH	AA74HLJMH	CL32QHWL-1	AP258QHHD	CB12SXKL	CL70QHWL	MR110HLJHH	TT29SHDZB	AD13SXNS	AA83SXKL	AD24XZML	CL74QHWL	AA23NXGY	CE47NXGY	OC29QHQL	MR90HLJMH	TT121SHDZB	AA6HLJMS	B. grahamii as4aup	AC62GZZY	AA89HNZF
TT110JLCBS	100
AA86SXKL	95.058	100
AA81SXKL	95.0512	99.119	100
TT67HLJMS	93.5157	94.4179	94.4893	100
AA168HLJHH	95.4396	97.2065	97.166	94.0227	100
CL5QHWL	95.6501	96.0405	96.0538	94.3619	96.3094	100
CB10SXKL	95.6802	96.0874	96.0116	94.4345	96.2997	98.9131	100
AC140YNZD	92.4184	92.9677	92.8808	91.4806	92.9309	92.4844	92.514	100
B. grahamii A1JPB	93.3561	94.2308	94.3078	97.7232	94.0044	94.2907	94.2899	91.3511	100
CM86QHHN	95.5432	97.1839	97.2812	94.1713	97.6413	96.2757	96.402	93.0761	94.0121	100
CB21SXKL	95.1696	99.163	99.0967	94.454	97.2517	96.0667	96.0955	92.9556	94.2834	97.2685	100
AC326YNZD	92.4155	92.9042	92.8244	91.4772	92.9665	92.5058	92.5284	99.9824	91.3204	93.0705	92.8777	100
AP60NXGY	95.617	97.2537	97.2278	94.145	97.7925	96.5279	96.5146	93.0131	94.0838	98.3274	97.1411	92.9925	100
CL266QHHD	95.6688	96.0349	96.034	94.3823	96.3306	98.897	98.82	92.5024	94.3507	96.4288	96.0807	92.5148	96.4972	100
MR63HLJHH	93.4132	94.3958	94.3911	97.5024	94.0331	94.2937	94.347	91.4784	97.5209	94.1882	94.2563	91.4227	94.1605	94.3952	100
CL63NXGY	95.5703	96.0801	96.0644	94.4421	96.3582	98.9287	98.8883	92.4772	94.2172	96.3647	95.9566	92.5273	96.4214	98.8729	94.3253	100
CL45QHWL	95.5764	96.1799	96.211	94.4987	96.4813	99.1563	98.9042	92.6314	94.4682	96.5096	96.203	92.5654	96.5928	98.9152	94.5608	98.9895	100
OC71QHHN	93.0574	93.8661	93.8994	94.995	93.7641	94.0758	94.0935	91.2777	94.9046	93.7212	93.9668	91.2696	93.7613	94.1071	95.1263	94.1109	94.2391	100
AP21QHHD	95.4049	97.7963	97.8105	94.2786	97.6749	96.3546	96.4252	92.9877	94.1451	98.1007	97.6093	93.0025	98.1749	96.4228	94.2946	96.4277	96.4682	93.905	100
AP9QHHD	95.6146	97.3462	97.2883	94.2479	97.8287	96.4482	96.3851	93.0214	94.1666	98.4124	97.268	93.0156	98.8121	96.506	94.1492	96.5388	96.581	93.8111	98.3151	100
CL434QHHD	95.6346	96.1232	96.0769	94.4397	96.2796	98.9599	98.9224	92.4724	94.3134	96.4078	96.0783	92.5153	96.5327	98.8547	94.3795	98.9075	99.0487	94.0801	96.3823	96.4953	100
AC53GZZY	92.442	92.7537	92.8499	91.4975	93.0452	92.3837	92.4168	98.7059	91.3921	93.038	92.8094	98.675	92.8681	92.414	91.4757	92.4491	92.5635	91.3155	92.9298	93.024	92.4451	100
AP153HLJHH	95.6513	97.3639	97.1953	94.3269	97.8132	96.5947	96.625	93.0507	94.1021	98.31	97.2094	93.0474	98.3834	96.6136	94.2456	96.691	96.8042	93.8531	98.2809	98.5092	96.6236	92.9713	100
TS82HLJMH	93.2454	94.2195	94.2519	96.8381	93.9695	94.2295	94.3113	91.4887	96.4874	94.0046	94.1755	91.481	93.9828	94.2733	96.5562	94.2032	94.4049	94.8256	94.0766	94.0482	94.32	91.3184	94.1471	100
AP30XZML	95.0605	98.5963	98.6059	94.3416	97.0374	96.0867	96.0792	92.814	94.2839	97.1307	98.5186	92.7322	97.0414	96.0515	94.2886	95.9928	96.2176	93.8591	97.4535	97.2436	96.0416	92.7081	97.1573	94.2352	100
MR168JLCBS	93.2967	94.3509	94.4096	97.4875	93.974	94.2877	94.3858	91.4293	97.5818	93.9752	94.3218	91.4699	94.0642	94.401	99.0291	94.3503	94.5162	95.0441	94.1783	94.0839	94.3695	91.4417	94.2242	96.4481	94.3119	100
AP57NXGY	95.4568	97.2189	97.0176	94.1913	97.7947	96.5472	96.5689	92.9539	94.2576	98.2421	97.1044	92.9788	99.0135	96.429	94.272	96.5099	96.6218	93.9117	98.0452	98.4911	96.6089	92.8373	98.5209	94.124	97.0622	94.1704	100
AP18SXNS	94.2738	95.1357	95.0975	92.8897	95.3083	94.3828	94.3931	95.8326	92.7674	95.4382	95.1254	95.8134	95.5375	94.3199	92.8896	94.3529	94.4207	92.6042	95.2597	95.3728	94.3532	95.7739	95.285	92.7056	95.0198	92.7558	95.2274	100
AA126HLJHH	95.5619	97.3297	97.2316	94.2476	98.8397	96.3398	96.3274	93.0444	94.0241	97.6946	97.1647	92.8861	97.8297	96.4145	94.1448	96.3026	96.513	93.8963	97.7806	97.8811	96.3191	93.0016	97.9627	94.0225	96.9483	94.0605	97.7084	95.3835	100
AA74HLJMH	95.5589	97.2485	97.2581	94.2608	97.7722	96.4996	96.6057	92.9369	94.1238	97.8867	97.2503	92.9296	98.3339	96.5306	94.2563	96.4425	96.6169	93.8211	97.9751	98.1219	96.4731	92.911	98.4589	94.0356	97.1114	94.1484	98.2178	95.336	97.8707	100
CL32QHWL-1	95.7233	96.1229	96.1314	94.5131	96.2078	99.1454	98.9762	92.4899	94.375	96.4407	96.154	92.5137	96.5817	98.8466	94.3819	98.8954	99.1545	94.068	96.4708	96.5822	99.0043	92.4535	96.7351	94.3775	96.0322	94.3281	96.5482	94.4508	96.3769	96.5631	100
AP258QHHD	95.5545	97.3104	97.1962	94.1552	97.752	96.4014	96.518	93.0503	94.0692	98.7364	97.1794	93.0009	98.7904	96.5429	94.1219	96.5086	96.6615	93.7988	98.3169	98.8758	96.5735	92.9515	98.6102	93.9926	97.1357	94.072	98.6194	95.3718	97.8232	98.1923	96.5723	100
CB12SXKL	95.6821	96.1076	95.9956	94.4155	96.2859	98.8898	99.9923	92.505	94.3022	96.442	96.0896	92.4801	96.5034	98.8363	94.3462	98.8591	98.9199	94.0782	96.3874	96.3737	98.8956	92.4506	96.6528	94.2705	96.0669	94.3262	96.469	94.4159	96.3698	96.5561	98.9758	96.4827	100
CL70QHWL	95.6396	96.1337	96.0968	94.4649	96.2899	99.1803	98.898	92.4575	94.3185	96.4025	96.1575	92.5274	96.5311	99.0717	94.4022	98.9381	99.1437	94.0427	96.4083	96.5172	98.886	92.4592	96.6528	94.2962	96.0575	94.3317	96.4649	94.3846	96.2623	96.5149	99.2748	96.5809	98.9432	100
MR110HLJHH	93.4443	94.3936	94.3776	97.5474	94.1228	94.3642	94.4066	91.5596	97.5894	94.122	94.3581	91.5411	94.1445	94.4348	99.0042	94.3633	94.4698	95.0664	94.2398	94.1228	94.4033	91.5717	94.2912	96.4954	94.2929	98.9883	94.2762	92.843	94.1329	94.3296	94.3823	94.1278	94.401	94.3977	100
TT29SHDZB	98.8903	95.0107	94.9783	93.3561	95.3295	95.6081	95.6829	92.3792	93.2897	95.3968	95.1261	92.3964	95.5446	95.5661	93.4158	95.6233	95.6372	93.054	95.3052	95.4727	95.6496	92.3801	95.6518	93.2622	94.9746	93.3763	95.4198	94.199	95.3244	95.4695	95.572	95.4088	95.7461	95.6174	93.4158	100
AD13SXNS	91.8597	91.9662	91.9818	90.9586	92.0623	91.7173	91.8214	95.8348	90.994	92.1666	91.968	95.8149	92.1794	91.7074	91.0531	91.7548	91.8065	90.9192	92.1282	92.1066	91.7227	95.9296	92.0939	90.9201	91.7535	91.0069	91.9578	94.1115	92.1489	92.1523	91.8375	92.1269	91.767	91.8123	91.0546	91.8913	100
AA83SXKL	95.0858	98.7536	98.9438	94.4996	97.0814	96.0342	96.1159	92.934	94.3764	97.2009	98.9106	92.8766	97.1508	96.0059	94.346	96.0959	96.1773	93.9592	97.6221	97.1807	96.0605	92.8856	97.1636	94.3117	98.4296	94.4026	97.0976	95.2118	97.2369	97.2107	96.1025	97.0604	96.0675	96.0624	94.3515	95.0425	92.0271	100
AD24XZML	94.7543	97.6867	97.6904	94.0938	96.7661	95.7117	95.7891	92.8629	93.9696	96.9014	97.7245	92.8691	96.723	95.791	94.0245	95.8443	95.914	93.6903	97.1071	96.8459	95.7684	92.8098	96.879	93.9874	97.918	94.1584	96.7688	94.8634	96.7948	96.8922	95.7985	96.8036	95.8012	95.8391	94.1416	94.6987	91.9731	97.8177	100
CL74QHWL	95.6122	96.1327	96.1501	94.4972	96.3268	99.064	98.9982	92.4557	94.2075	96.3553	96.1112	92.4784	96.4977	98.8899	94.3497	98.8865	98.9666	94.1451	96.4699	96.4886	98.9658	92.4486	96.6714	94.2814	96.068	94.3005	96.4143	94.4397	96.3613	96.6274	99.1268	96.5851	99.0247	99.0459	94.3416	95.5228	91.8085	96.0772	95.7704	100
AA23NXGY	95.5439	97.1703	97.1615	94.1456	98.0648	96.4306	96.4172	93.1519	93.972	97.9414	97.15	93.0245	98.2746	96.4724	94.0663	96.5	96.6236	93.8742	97.8933	98.2458	96.4595	93.0426	98.0949	93.9286	96.9444	93.9491	98.1133	95.457	98.0859	97.862	96.5305	98.1979	96.4203	96.4318	94.0386	95.4037	92.0675	97.1394	96.607	96.5428	100
CE47NXGY	95.5381	97.2581	97.1925	94.2762	97.838	96.322	96.4229	92.9416	94.1236	98.3556	97.2366	92.9206	98.737	96.4344	94.1827	96.4795	96.565	93.7849	98.1532	98.9067	96.4968	93.0365	98.6265	94.063	97.0598	94.1104	98.6584	95.3035	97.9016	98.0349	96.4802	98.8086	96.4261	96.4869	94.1259	95.4132	92.1347	97.1013	96.7308	96.4031	98.3637	100
OC29QHQL	93.1147	93.9463	93.8586	94.9948	93.808	94.1328	94.1055	91.3035	94.9688	93.7559	93.9623	91.337	93.7434	94.0941	95.0642	94.1369	94.2448	99.8484	93.818	93.8818	94.1182	91.2388	93.9105	94.8223	93.9755	95.0658	93.9353	92.6396	93.8842	93.9032	94.1203	93.7734	94.1165	94.0911	95.0583	93.0421	90.8952	93.9075	93.7574	94.1281	93.8147	93.8	100
MR90HLJMH	93.4091	94.262	94.3938	97.5478	94.0412	94.3844	94.3307	91.5025	97.6496	94.0372	94.2359	91.4998	94.0732	94.4458	99.0997	94.3576	94.5798	95.1587	94.2068	94.0901	94.3838	91.5229	94.2297	96.5918	94.3375	99.4867	94.2449	92.8075	94.0515	94.1235	94.4032	94.0698	94.3765	94.3697	99.0212	93.3155	90.9842	94.4295	94.1231	94.3817	94.0413	94.1641	95.0107	100
TT121SHDZB	95.9827	93.5574	93.6404	92.4057	93.8838	93.6545	93.7216	92.442	92.2256	93.8283	93.5531	92.345	93.9816	93.7145	92.3192	93.7729	93.784	92.0982	93.8303	93.8463	93.6872	92.3125	94.0765	92.1557	93.5214	92.2589	93.9488	92.9357	93.9122	93.9003	93.515	93.8666	93.7059	93.7962	92.3716	96.066	92.0448	93.5517	93.411	93.824	93.7169	93.882	91.9748	92.3747	100
AA6HLJMS	95.4977	97.2328	97.1715	94.2358	99.5415	96.3039	96.4001	93.0133	93.984	97.7208	97.2033	92.9736	97.7504	96.3614	94.105	96.3626	96.4541	93.8077	97.6457	97.8772	96.3474	92.9775	97.8664	94.0634	97.0388	94.075	97.7596	95.3638	98.8612	97.7435	96.3424	97.854	96.3582	96.3347	94.1528	95.3583	92.033	97.141	96.7585	96.2777	98.0766	97.855	93.7971	94.0683	93.8533	100
B. grahamii as4aup	93.2782	94.2007	94.2797	97.7095	93.9911	94.2809	94.3147	91.4782	99.4267	93.9274	94.191	91.4701	94.1552	94.2613	97.5918	94.2331	94.4663	95.0111	94.0672	94.0834	94.3603	91.4085	94.1094	96.4922	94.3155	97.4598	94.2485	92.7272	94.0036	94.1903	94.3707	94.0196	94.3566	94.3192	97.4986	93.3511	91.0023	94.289	93.9217	94.2574	93.9765	94.0619	95.0374	97.6358	92.2545	94.0568	100
AC62GZZY	94.1227	95.0025	95.0669	92.7648	95.1679	94.2947	94.3049	96.3354	92.6116	95.1611	94.996	96.323	95.1799	94.2903	92.8132	94.2465	94.3444	92.6042	95.0005	95.0825	94.2687	96.2642	95.1546	92.7175	94.8924	92.8571	94.9995	98.4495	95.1383	95.1345	94.3445	95.2056	94.3169	94.3271	92.9064	94.152	93.8403	95.1155	94.9723	94.3764	95.2143	95.1342	92.5249	92.8507	92.9378	95.1436	92.6847	100
AA89HNZF	94.3006	95.3857	95.2319	92.8688	95.5334	94.6023	94.4866	95.7543	92.716	95.6232	95.2766	95.7322	95.6771	94.4906	92.997	94.5698	94.62	92.6815	95.3448	95.547	94.5001	95.7435	95.4643	92.8063	95.0985	92.8799	95.4052	98.5983	95.5188	95.4744	94.576	95.6606	94.543	94.5699	92.9766	94.3723	93.9378	95.2875	94.9567	94.5634	95.5466	95.585	92.6613	92.882	93.0774	95.5239	92.7561	98.3904	100
AA131HXZ	95.4147	97.1754	97.1736	94.0942	99.5065	96.2621	96.3095	92.9856	93.9947	97.6808	97.127	93.0417	97.7283	96.3456	94.1403	96.3207	96.4283	93.7769	97.6784	97.8181	96.3255	93.0444	97.8855	93.9817	97.0246	93.974	97.7149	95.3506	98.894	97.7953	96.3828	97.8312	96.2806	96.3525	94.1128	95.3973	92.0842	97.0355	96.8121	96.3119	98.0345	97.8261	93.7445	94.0605	93.8351	99.8254	93.9784	95.2286	95.5252
CL48QHWL	95.6932	96.1391	96.138	94.4151	96.3706	98.9923	98.8218	92.4191	94.4368	96.4221	96.0792	92.4403	96.5284	98.8806	94.4806	98.9605	99.2002	94.079	96.3729	96.4289	98.9409	92.3472	96.6423	94.3335	96.0402	94.5046	96.4489	94.3818	96.417	96.5584	99.1009	96.5959	98.8065	99.1203	94.4745	95.6504	91.7659	96.0613	95.827	98.9773	96.5456	96.4347	94.1136	94.5086	93.7294	96.3321	94.4321	94.328	94.5761
MR100HLJHH	93.4577	94.2998	94.3935	97.5317	93.9906	94.3414	94.4052	91.5108	97.5409	94.1526	94.2822	91.4583	94.093	94.4158	99.016	94.3048	94.5156	94.9763	94.2135	94.1543	94.3711	91.4388	94.3252	96.4836	94.2143	98.9534	94.177	92.8073	94.1555	94.2101	94.3857	94.1731	94.4259	94.4497	99.1145	93.4566	90.9373	94.3613	94.1451	94.393	93.9415	94.1505	95.0272	98.9933	92.4131	94.0448	97.5169	92.8633	92.9635
B. grahamii ATCC700132	93.4087	94.3229	94.398	97.76	94.0557	94.3269	94.3822	91.5487	99.5064	94.0526	94.2913	91.5198	94.1839	94.292	97.662	94.2626	94.5685	95.0364	94.1777	94.1631	94.3841	91.4997	94.2205	96.4834	94.3176	97.582	94.2217	92.736	94.1413	94.1774	94.3237	94.1123	94.4089	94.3162	97.6033	93.4147	91.0601	94.3848	93.9622	94.3312	93.9908	94.1472	94.9231	97.7533	92.482	94.1598	99.526	92.6722	92.8606
AA2SXKL	95.5787	97.1854	97.2339	94.0352	98.0555	96.4433	96.4805	93.0786	93.9157	98.0179	97.1859	93.0284	98.3296	96.5356	94.0392	96.4117	96.6133	93.7768	97.791	98.3137	96.4053	93.0656	98.07	93.8808	96.9591	93.9907	97.9613	95.4547	98.1358	97.8264	96.4717	98.3145	96.4344	96.4423	94.076	95.4417	92.1523	97.0947	96.6661	96.3555	98.8765	98.2995	93.7672	94.085	93.8931	98.0354	93.9463	95.2073	95.6655
AP31XZML	94.918	98.5582	98.4859	94.2414	97.0622	95.9761	95.9614	92.7292	94.1728	97.1376	98.5736	92.7572	96.8883	95.9671	94.2085	95.9591	96.1662	93.8695	97.4527	97.2351	96.0314	92.7507	97.1702	94.1529	99.9354	94.1766	97.0339	94.9817	96.9098	97.1116	96.0344	97.1505	95.9324	96.0523	94.2352	94.9268	91.8181	98.3981	97.944	96.0087	96.909	97.0448	93.9141	94.3517	93.5266	97.0024	94.2567	94.8896	95.1297
AP58NXGY	92.0707	92.0221	92.028	91.0598	92.2186	91.7179	91.9039	95.7946	90.9188	92.3029	91.9861	95.7276	92.1658	91.7605	91.0451	91.7626	91.887	90.8444	92.2298	92.2365	91.7836	95.836	92.2436	90.9235	91.9006	90.8608	92.1185	94.1624	92.2012	92.2507	91.8591	92.2064	91.8882	91.7648	91.0432	91.9175	98.8146	92.1097	91.9934	91.8405	92.2412	92.1524	90.821	91.0334	92.2417	92.1105	91.019	93.9748	94.0263
MU37NMGALS	93.5734	94.4723	94.4593	96.3817	94.1112	94.6858	94.7077	91.6477	96.1486	94.215	94.4449	91.5669	94.3416	94.5742	96.1146	94.6895	94.7292	94.6178	94.1991	94.2011	94.6936	91.4597	94.3402	95.5859	94.3866	96.0144	94.2924	92.9569	94.2663	94.354	94.7764	94.1668	94.6932	94.7397	96.1086	93.5053	91.1295	94.464	94.1742	94.6441	94.1586	94.2565	94.6363	96.0968	92.371	94.2575	96.1421	92.8219	92.9989
AA16NXGY	95.5652	97.1492	97.0289	94.1225	97.7775	96.5322	96.5668	92.9077	93.9853	98.2338	97.1096	92.9216	98.9654	96.4676	94.0988	96.5066	96.5819	93.8242	98.1679	98.6869	96.5344	93.0105	98.4375	93.9788	96.9729	94.1383	98.7182	95.4783	97.7064	98.2635	96.5322	98.8459	96.4903	96.4787	94.158	95.4575	92.0752	97.0671	96.7608	96.5359	98.1681	98.5376	93.8314	94.1234	93.8719	97.7821	94.0551	95.1372	95.5063
CL9QHWL	95.676	96.0736	96.0534	94.4087	96.3109	99.9908	98.8778	92.4305	94.2389	96.3147	96.1148	92.4727	96.4903	98.9399	94.3067	98.9716	99.1305	94.096	96.3715	96.4354	98.9524	92.4322	96.609	94.1612	96.1494	94.3414	96.52	94.3432	96.3456	96.4817	99.1032	96.4642	98.9215	99.1886	94.3004	95.6064	91.6388	95.9959	95.7154	99.0516	96.4954	96.3957	94.1588	94.3928	93.6379	96.3394	94.3287	94.3555	94.5525
OC74QHHN	93.086	93.82	93.9181	94.9487	93.7615	94.1542	94.1107	91.2637	94.8428	93.6755	93.9241	91.314	93.7732	94.0803	95.0465	94.0538	94.2592	99.9825	93.8919	93.787	94.0986	91.3128	93.8961	94.8108	93.8687	95.0003	93.9131	92.6429	93.916	93.8204	94.0394	93.7268	94.055	94.0368	95.0505	93.0197	90.8808	93.9553	93.7065	94.0727	93.8735	93.8025	99.8537	95.0725	92.0554	93.8175	94.9745	92.535	92.7244
MR30HLJHH	93.3262	94.2402	94.3316	96.8692	93.9416	94.184	94.2364	91.5202	96.8636	94.1312	94.2729	91.4802	94.0812	94.2522	97.3827	94.1632	94.4293	94.8473	94.1045	94.0598	94.2553	91.434	94.232	96.1706	94.2184	97.3486	94.1762	92.7809	94.0935	94.1511	94.2578	94.0552	94.3028	94.3265	97.402	93.3052	91.0529	94.3532	93.9401	94.3165	93.96	93.975	94.822	97.3697	92.2692	94.0151	96.8082	92.7099	92.9151
CB15SXKL	95.0623	99.0913	99.1589	94.4395	97.1823	96.1081	96.1215	92.8862	94.3488	97.162	99.0225	92.8517	97.2204	96.1145	94.3341	96.0504	96.295	93.7861	97.8456	97.2976	96.1677	92.8101	97.3517	94.2796	98.7861	94.3734	97.1111	95.1193	97.2904	97.2899	96.3027	97.1536	96.0971	96.1297	94.391	94.9693	91.8308	98.7932	97.8682	96.1394	97.1381	97.1481	93.8653	94.3483	93.6127	97.3185	94.2569	95.0258	95.2696
CR84HXZ	93.4514	94.4148	94.4086	97.472	94.0032	94.4071	94.3287	91.5883	97.5361	94.0832	94.2949	91.5674	94.1881	94.3841	98.8347	94.3301	94.492	95.0708	94.1673	94.1075	94.3505	91.4727	94.2803	96.4386	94.3244	98.8909	94.3083	92.8487	94.1233	94.1991	94.343	94.0635	94.3818	94.3903	98.9868	93.3611	90.9971	94.3001	94.102	94.362	94.0912	94.1441	94.9617	98.8875	92.3392	94.0676	97.4518	92.808	92.863
CL1QHWL	95.6136	96.1674	96.0744	94.4909	96.3169	99.2126	98.9339	92.5226	94.3142	96.3743	96.1198	92.5478	96.4824	99.0813	94.3996	98.9239	99.1114	94.0933	96.3439	96.4545	98.9577	92.4906	96.6356	94.2224	96.035	94.3172	96.5564	94.3757	96.3129	96.4174	99.2482	96.5023	98.9669	99.9336	94.4023	95.658	91.776	96.0892	95.8243	99.004	96.4296	96.3589	94.1124	94.347	93.6909	96.3743	94.313	94.3243	94.5068
MM97QHHN	95.084	98.8077	99.1242	94.4794	97.158	95.9474	96.0899	92.8859	94.2164	97.3429	99.0401	92.8887	97.1477	95.9956	94.3491	96.0809	96.28	93.917	97.6573	97.2526	96.1012	92.863	97.2535	94.1595	98.5824	94.3955	97.08	95.1342	97.1141	97.1234	96.1429	97.1439	96.1533	96.1335	94.333	95.0818	91.9259	98.8583	97.7531	96.0941	97.0696	97.1501	93.8709	94.362	93.5744	97.1227	94.206	94.983	95.3163
AP7XZML	95.2327	97.1109	97.146	94.1514	97.521	96.3617	96.3744	93.0732	94.0602	97.8054	97.1295	93.0273	97.9448	96.3998	94.183	96.3398	96.4633	93.8657	97.6126	97.7817	96.2765	92.8694	97.8229	94.0867	97.2514	94.0663	97.8728	95.3597	97.4396	97.9468	96.3516	97.805	96.352	96.385	94.1605	95.1721	91.9752	97.1646	97.0496	96.2794	97.6346	97.699	94.0117	94.0726	93.7015	97.4657	94.1505	95.2315	95.4361
AU18XJBT	93.0893	93.8852	93.9307	94.4832	93.7447	94.0214	93.9907	91.1249	94.5087	93.794	93.9498	91.1247	93.8695	93.9551	94.5126	94.0366	94.1707	93.8098	93.9259	93.8006	93.9493	91.0104	93.8143	94.1838	93.8548	94.3821	93.9345	92.4189	93.755	93.819	94.0965	93.7732	94.0477	94.0472	94.4698	93.0944	90.6891	93.8897	93.7949	94.0357	93.7593	93.8583	93.8799	94.4584	92.0639	93.6478	94.5108	92.3326	92.5662
AA56HLJMS	95.5209	97.0442	97.0768	94.0952	98.2515	96.34	96.3982	92.9637	93.9407	97.778	97.1072	92.941	97.8482	96.366	94.0176	96.4603	96.5206	93.7906	97.6965	97.8843	96.38	93.0483	98.0014	93.9559	96.9407	93.9749	97.813	95.304	98.278	97.8095	96.4172	97.941	96.3835	96.3038	94.0388	95.4043	92.0936	97.0133	96.6735	96.4241	98.3353	97.8999	93.7684	94.0468	93.8965	98.2764	93.9364	95.1567	95.5084
CM87QHHN	95.4327	97.233	97.1398	94.1572	97.6307	96.2976	96.4875	93.0762	94.0324	99.9221	97.2414	93.0685	98.3364	96.439	94.1352	96.4367	96.5491	93.7053	98.0327	98.4172	96.4345	93.0917	98.3205	93.9929	97.1332	94.0787	98.2843	95.3881	97.6617	97.9002	96.5076	98.6709	96.4516	96.3998	94.1447	95.3938	92.2451	97.1321	96.891	96.3995	97.9089	98.3507	93.7824	94.0881	93.7446	97.7642	93.9175	95.1918	95.5416
MM100QHHN	95.0988	98.8477	99.13	94.4713	97.1742	95.9955	96.0903	92.9619	94.2634	97.272	99.1038	92.8915	97.1674	96.0143	94.4052	96.028	96.2798	93.8808	97.7073	97.2675	96.0916	92.7655	97.203	94.2342	98.6295	94.3734	97.0692	95.0998	97.1402	97.1848	96.0837	97.1261	96.1667	96.0878	94.3675	95.0667	91.9464	98.9079	97.7815	96.0733	97.0514	97.132	93.8905	94.3936	93.5237	97.1267	94.224	95.0345	95.2492
AC134YNZD	94.8945	97.8293	97.8411	94.1642	96.9134	95.8399	95.8376	92.8915	94.0467	96.841	97.8415	92.9285	96.8029	95.8091	94.1026	95.9014	96.0301	93.7865	97.0598	96.9455	95.8126	92.7593	96.8734	93.903	97.9127	94.1425	96.7399	95.0312	96.828	96.9816	95.9314	96.8725	95.7652	95.8278	94.1212	94.812	91.911	98.0469	98.7764	95.927	96.8172	96.8641	93.7676	94.1957	93.4381	96.8674	93.9662	95.0257	95.0873
CL100XZDX	95.4088	96.0309	95.9032	94.2784	96.2234	98.4532	98.4233	92.4391	94.3212	96.2875	96.0098	92.4438	96.3462	98.4018	94.4287	98.4754	98.5132	94.1107	96.2794	96.3823	98.4876	92.4771	96.5334	94.283	96.0457	94.4141	96.3245	94.293	96.2671	96.3861	98.4727	96.4299	98.3701	98.3968	94.3279	95.3469	91.7139	95.854	95.6703	98.4077	96.3148	96.2641	94.1469	94.4625	93.6382	96.2091	94.3917	94.2673	94.4708
CM88QHHN	95.4275	97.1949	97.2418	94.2435	97.7127	96.2485	96.3841	93.0838	94.0411	99.92	97.24	93.1011	98.311	96.4179	94.1682	96.4653	96.5077	93.705	98.0965	98.4636	96.4141	93.077	98.3362	94.1019	97.1249	94.0866	98.3221	95.3726	97.7352	97.9343	96.4487	98.7366	96.4329	96.3511	94.1612	95.4038	92.2048	97.1295	96.823	96.409	97.8712	98.3542	93.7071	94.1145	93.8086	97.7439	93.9126	95.1524	95.6191
CL42QHWL	95.6761	96.1337	96.127	94.42	96.3567	98.9944	98.8765	92.5141	94.355	96.4645	96.1754	92.5244	96.534	98.814	94.4646	98.8783	99.2852	94.1488	96.4414	96.5506	98.9575	92.5322	96.7132	94.3466	96.0776	94.4222	96.4297	94.5311	96.3761	96.4958	99.2941	96.6373	98.9381	99.1069	94.435	95.622	91.7619	96.1306	95.889	99.033	96.4964	96.4687	94.0907	94.4368	93.7662	96.3873	94.3594	94.3557	94.6217
AP65SXKL	95.6575	97.2639	97.1854	94.2344	97.7977	96.4614	96.6017	93.138	94.1006	98.2552	97.2202	93.1156	98.7434	96.6646	94.2105	96.5892	96.6764	93.8699	98.1785	98.4179	96.6079	93.0056	98.8115	94.1239	97.1044	94.1581	98.5201	95.4143	97.9046	98.392	96.6166	98.606	96.554	96.6145	94.2937	95.5649	92.1562	97.185	96.772	96.5111	98.1684	98.4619	93.9002	94.1571	93.9194	97.7744	94.1209	95.2215	95.4986
MM20NXGY	95.6064	96.0462	96.0609	94.442	96.237	99.1424	98.972	92.449	94.254	96.342	96.0792	92.4297	96.5084	98.929	94.3508	99.0277	98.9709	94.0542	96.3948	96.4746	99.0908	92.5639	96.6166	94.2538	96.027	94.3679	96.5831	94.4313	96.347	96.5436	98.9813	96.5235	98.9633	99.0545	94.3499	95.579	91.7483	96.0114	95.7723	99.0483	96.4551	96.4554	94.0743	94.3406	93.746	96.3528	94.3409	94.3383	94.5769
AC66GZZY	94.1711	94.9406	95.0028	92.7761	95.0806	94.2909	94.2895	96.334	92.6478	95.1852	94.9426	96.3044	95.171	94.2658	92.8372	94.2635	94.329	92.6176	94.9891	95.002	94.2559	96.2681	95.1855	92.6979	94.9453	92.8067	95.0033	98.4458	95.0876	95.0816	94.318	95.1724	94.2842	94.3134	92.857	94.189	93.932	95.0726	94.9006	94.2862	95.1016	95.1715	92.5648	92.841	92.9519	95.1327	92.7003	99.8029	98.3494
AP152HLJHH	95.1737	99.0381	99.0393	94.4965	97.193	96.0962	96.0965	92.9496	94.3311	97.265	98.9418	92.91	97.2509	96.06	94.3208	96.052	96.2345	93.9595	97.7689	97.3026	96.0637	92.8189	97.4086	94.2026	98.5273	94.3545	97.2425	95.078	97.2731	97.3519	96.1958	97.2894	96.1047	96.2258	94.3504	95.0654	92.0116	98.6211	97.7376	96.1075	97.0995	97.2626	93.9095	94.3458	93.4961	97.1872	94.274	94.9434	95.2806
AC10YNML	94.1792	95.0233	95.0458	92.7442	95.1108	94.2173	94.2481	96.2596	92.6277	95.2144	94.9331	96.2172	95.0923	94.2847	92.7685	94.2294	94.3952	92.6383	95.0334	95.0719	94.2607	96.1123	95.1033	92.6032	94.949	92.7294	94.9881	98.3495	95.0719	95.0681	94.3646	95.218	94.2342	94.3175	92.8329	94.1536	93.9237	95.0823	94.922	94.3506	95.2285	95.1496	92.4933	92.7289	92.8852	95.1537	92.5863	99.1102	98.2205
CL32QHWL-2	95.7773	96.1367	96.0875	94.4876	96.2651	99.1918	98.9722	92.3836	94.3382	96.3808	96.1346	92.4819	96.565	98.8701	94.3967	98.9559	99.1347	94.0746	96.4087	96.47	99.0268	92.4736	96.67	94.2745	96.0586	94.2984	96.5529	94.4559	96.3137	96.5401	99.9524	96.5346	98.9901	99.2639	94.3448	95.6139	91.8024	96.08	95.7374	99.1096	96.4521	96.4471	94.1691	94.3674	93.5612	96.2991	94.3636	94.334	94.5302
AP35XZML	94.9883	98.5241	98.6111	94.3868	97.0475	95.998	96.0287	92.7816	94.2286	97.1273	98.5457	92.7628	96.9535	96.022	94.2548	95.9878	96.1763	93.8905	97.4483	97.2019	96.0445	92.7446	97.1703	94.1867	99.9451	94.2766	97.0827	95.0075	96.9293	97.1821	96.0829	97.1935	96.0175	96.0382	94.2393	94.9696	91.8154	98.45	97.9263	96.0378	96.9751	97.0454	93.9687	94.3307	93.5525	96.9835	94.2363	94.9239	95.1633
AC331YNZD	94.1266	94.9554	95.0251	92.7188	95.0474	94.3074	94.2521	96.3404	92.5746	95.1366	94.9521	96.3499	95.1701	94.3311	92.7464	94.2333	94.3078	92.5443	95.0529	95.1107	94.2561	96.2679	95.0219	92.5708	94.8922	92.6777	95.0464	98.4854	95.0907	95.1031	94.3002	95.1093	94.237	94.293	92.8603	94.0857	93.9844	95.0267	94.9437	94.3133	95.1541	95.1625	92.5265	92.7621	92.8487	95.084	92.5859	99.1122	98.4018
CL25QHWL	95.6523	96.0536	96.0433	94.4398	96.3227	99.9334	98.9291	92.4408	94.2813	96.2536	96.0638	92.3877	96.5375	98.9448	94.2945	98.8952	99.1299	94.0616	96.3842	96.4135	98.9288	92.3528	96.5745	94.2686	96.0349	94.3049	96.4667	94.3807	96.3401	96.5712	99.1625	96.4726	98.9044	99.1217	94.3622	95.6223	91.6553	95.9771	95.7207	99.0111	96.3802	96.382	94.0928	94.3875	93.5885	96.2948	94.3048	94.2401	94.5561
TS25HLJMH	93.2625	94.2694	94.3257	96.8686	93.8467	94.2696	94.3193	91.3863	96.4055	93.9755	94.2307	91.3519	94.027	94.3611	96.5511	94.1559	94.3147	94.7458	94.1415	94.0355	94.3797	91.2478	94.1283	99.4181	94.2421	96.5784	94.0972	92.6764	93.9324	94.0408	94.3031	94.0101	94.2625	94.3263	96.4457	93.2497	90.9137	94.2185	93.9689	94.2459	93.8949	94.055	94.8004	96.5282	92.0249	93.9668	96.4474	92.6317	92.7749
AA18HLJMS	95.5157	97.2378	97.1704	94.1019	99.4318	96.3675	96.32	92.9798	94.0229	97.6871	97.2123	92.9646	97.7359	96.3365	94.1344	96.2672	96.4962	93.8401	97.5972	97.8536	96.3017	93.0729	97.8605	93.9901	97.0409	94.0506	97.7649	95.3167	98.8708	97.7569	96.287	97.8578	96.3101	96.3047	94.0362	95.3231	92.0514	97.116	96.8193	96.2406	98.0572	97.7848	93.8056	94.1131	93.8374	99.5722	94.099	95.1684	95.4789
OD88NMGDW	93.6017	94.5034	94.5232	96.5615	94.1571	94.6395	94.6562	91.6048	96.4102	94.1232	94.4498	91.6492	94.2558	94.6173	96.2145	94.624	94.7693	94.7428	94.3325	94.1695	94.7092	91.5127	94.2786	95.8174	94.3909	96.2877	94.3105	92.8716	94.1826	94.2978	94.6616	94.1865	94.6902	94.7083	96.2805	93.5517	91.0639	94.5075	94.2002	94.7164	94.1517	94.2146	94.6803	96.296	92.2561	94.2671	96.3687	92.8126	92.9015
AP282QHHD	95.5676	97.229	97.1467	94.1014	97.7961	96.5339	96.5559	92.858	94.018	98.3498	97.148	92.8692	98.9047	96.5522	94.1506	96.5197	96.65	93.8584	98.2035	98.7558	96.5111	92.9649	98.488	94.0197	97.0258	94.0648	98.5133	95.4305	97.8016	98.2925	96.5582	98.8728	96.5292	96.4814	94.2368	95.4454	92.0806	97.0728	96.7778	96.5503	98.1692	98.5861	93.8448	94.1062	93.9247	97.7467	94.0817	95.1722	95.5527
AP36NXGY	95.5949	97.2385	97.2167	94.1885	97.7152	96.5581	96.5038	93.1211	94.1022	98.3167	97.2097	93.0977	98.8304	96.5859	94.1347	96.5061	96.6578	93.8535	98.3581	98.7121	96.5266	93.0698	98.4275	94.0389	97.1122	94.1494	98.4276	95.4698	97.9192	98.1369	96.6554	98.653	96.499	96.4724	94.2158	95.5041	92.21	97.0572	96.8271	96.4899	98.2695	98.7396	93.8521	94.1184	93.86	97.8384	94.0169	95.1673	95.5676
CL50QHWL	95.5666	96.2033	96.1042	94.4253	96.2514	99.075	98.9288	92.5244	94.2318	96.4118	96.1181	92.4922	96.5927	98.9536	94.4401	98.8506	99.3514	94.0876	96.4112	96.4823	98.9869	92.4434	96.5578	94.2819	96.1358	94.3479	96.5533	94.3774	96.3036	96.5182	99.3764	96.5936	98.9359	99.2898	94.3049	95.5431	91.7834	96.0748	95.8488	99.0775	96.5467	96.4903	94.095	94.454	93.6713	96.362	94.2863	94.3353	94.4811
AC67GZZY	94.1439	95.0219	94.9794	92.7316	95.1258	94.3302	94.3054	96.2564	92.598	95.1253	94.9864	96.2997	95.0755	94.2728	92.7872	94.2291	94.341	92.4876	95.0522	95.0969	94.3071	96.12	95.0927	92.6158	94.9215	92.783	95.0138	98.3266	95.0985	94.956	94.2538	95.1433	94.2636	94.2708	92.8419	94.1027	93.9851	95.0858	94.9028	94.2525	95.2462	95.0245	92.5685	92.7896	92.8798	95.1116	92.6752	99.1409	98.2606
CB14SXKL	95.5636	97.8334	97.7567	94.3393	97.6246	96.4681	96.4911	92.912	94.1821	98.1019	97.686	92.9526	98.3009	96.5769	94.2209	96.5058	96.5892	93.8989	99.3876	98.2391	96.3931	92.921	98.397	94.1003	97.4874	94.2127	98.2384	95.3226	97.6412	98.1469	96.5718	98.181	96.4969	96.4585	94.2783	95.3251	92.0134	97.6026	97.1366	96.48	97.8237	98.2361	93.82	94.175	93.8009	97.6712	94.096	95.0726	95.399
CL27QHWL	95.5717	96.0574	96.1394	94.4301	96.3017	99.0333	99.0105	92.4991	94.332	96.3394	96.091	92.5047	96.5385	98.8635	94.3385	98.8434	99.1191	94.0871	96.4362	96.4598	99.0088	92.4025	96.5675	94.3251	96.0264	94.3069	96.4609	94.4029	96.3865	96.6074	99.2476	96.5667	99.0091	99.0594	94.3672	95.6007	91.7476	96.1017	95.8345	99.3627	96.4564	96.4451	94.033	94.3613	93.6048	96.315	94.2622	94.3014	94.5437
AA78NXGY	95.5868	97.1505	97.2447	93.952	98.1142	96.4085	96.4363	93.062	93.992	97.9181	97.1928	93.0892	98.3729	96.5022	94.0985	96.429	96.5528	93.806	97.8476	98.2993	96.439	93.0761	98.1322	93.9216	96.9554	93.972	98.0368	95.4764	98.087	97.7829	96.4867	98.28	96.4318	96.4723	94.069	95.4735	92.0649	97.0935	96.7198	96.418	98.9599	98.3619	93.8038	94.0718	93.7923	98.0875	93.9734	95.189	95.6975
AD328YNZD	93.5491	94.3796	94.4976	92.0653	94.4624	93.5563	93.6826	98.4137	92.0968	94.5543	94.4043	98.5019	94.4469	93.6561	92.1769	93.6195	93.6706	91.9924	94.4445	94.4129	93.6943	97.7605	94.5326	92.1234	94.1424	92.0849	94.2608	97.5801	94.3656	94.3419	93.7287	94.5893	93.6324	93.6431	92.2267	93.4596	94.8876	94.4395	94.3811	93.7329	94.5405	94.531	91.9512	92.2142	92.4468	94.438	91.9764	98.2558	97.5871
CL71SXKL	95.6687	96.1003	96.059	94.3643	96.248	98.847	98.8893	92.457	94.2691	96.4486	96.063	92.4914	96.5664	98.8116	94.3177	98.9586	99.0365	94.0799	96.4324	96.5126	99.0066	92.4893	96.7104	94.2347	96.0775	94.3794	96.5915	94.4201	96.3932	96.524	98.9542	96.4812	98.8437	98.8792	94.3613	95.5464	91.7129	96.1744	95.8198	98.8578	96.4723	96.3722	94.0159	94.4328	93.862	96.3698	94.3162	94.3545	94.5542
CM120XJJH	93.5121	94.2926	94.2916	94.6137	94.1234	94.7063	94.7468	91.4727	94.6019	94.304	94.3873	91.4298	94.3881	94.6752	94.5974	94.6909	94.8632	94.2123	94.404	94.3596	94.6608	91.4757	94.4193	94.3179	94.2747	94.6709	94.5028	92.8771	94.2713	94.3532	94.7526	94.2793	94.7061	94.7562	94.5591	93.6121	90.8413	94.2536	94.0922	94.7281	94.2106	94.3585	94.2437	94.64	92.312	94.3393	94.6343	92.8842	93.0228
MM55XZML	94.8109	97.912	97.9841	94.2279	96.8784	95.775	95.8441	92.8563	94.0409	96.8805	97.998	92.8933	96.8508	95.7749	94.0679	95.8252	95.9599	93.7597	97.0813	96.9494	95.7335	92.8472	96.9321	94.02	98.3157	94.1941	96.863	94.951	96.8215	96.9054	95.9229	96.9474	95.8457	95.8323	94.1906	94.8044	91.8862	98.0246	99.0417	95.8319	96.7355	96.9099	93.6864	94.2467	93.4553	96.8583	93.9542	94.8817	95.0681
OT172YNZD	92.8301	93.8294	93.8936	94.7	93.5475	93.948	93.8618	91.2966	94.5229	93.6603	93.8998	91.2863	93.725	93.9301	94.7304	93.9446	94.0323	97.1262	93.7827	93.7459	93.854	91.344	93.7325	94.3801	93.947	94.7465	93.7951	92.4721	93.6257	93.8121	93.9529	93.6814	93.9278	93.8807	94.7313	92.8583	90.7842	93.8066	93.7266	93.9319	93.6393	93.7201	97.1347	94.6666	91.9652	93.607	94.6189	92.5451	92.5383
AP1QHHD	95.0987	98.4503	98.4804	94.5568	97.0059	96.0163	96.0199	92.7206	94.4403	97.2108	98.5314	92.6328	97.1826	96.11	94.4815	96.0602	96.2513	94.0378	97.4864	97.1881	96.0972	92.7146	97.2405	94.3431	98.2406	94.5446	97.0891	94.9739	97.0874	97.218	96.1691	97.1383	96.0951	96.1875	94.4019	95.0046	91.8812	98.4532	97.6032	96.1341	96.9249	97.0824	93.9483	94.5794	93.5183	97.051	94.4448	94.9624	95.2075
AP11XZML	95.3316	97.2669	97.2258	94.0927	97.5993	96.4359	96.3934	92.9618	94.0986	97.8839	97.1316	93.0866	97.7658	96.4359	94.1654	96.4672	96.5764	93.8486	97.6641	97.8835	96.4375	92.9919	98.0941	93.9872	97.2617	94.0776	97.9619	95.2766	97.5165	97.8478	96.3456	98.0139	96.3799	96.3557	94.1682	95.2915	92.1111	97.1644	96.9059	96.3701	97.711	97.9035	93.8762	94.0821	93.6155	97.4402	94.0344	95.1468	95.3861
OC41QHQL	93.0769	93.9347	93.9487	94.9931	93.8595	94.1618	94.1378	91.421	94.9209	93.8693	94.0408	91.4807	93.7558	94.1359	95.1814	94.1135	94.2541	99.8323	93.8998	93.8902	94.1155	91.3732	93.8429	94.8468	93.9889	95.078	93.9974	92.6384	93.8442	93.937	94.153	93.7953	94.1222	94.0919	95.0514	92.9856	90.8573	93.9948	93.7092	94.1365	93.8395	93.8712	99.9617	95.085	92.051	93.7836	95.086	92.5912	92.7052
B. grahamii A7JPB	93.2865	94.2596	94.3172	97.674	93.9842	94.2844	94.2738	91.4554	99.4542	94.0681	94.2197	91.4722	94.0994	94.2397	97.5664	94.2359	94.5047	94.9673	94.0765	94.0934	94.4212	91.4287	94.1712	96.4606	94.2205	97.5644	94.2313	92.6992	94.0838	94.2046	94.3134	94.0342	94.2962	94.2864	97.5686	93.3249	91.0529	94.2752	94.0062	94.3347	93.9167	94.1002	94.9069	97.6587	92.2126	94.0392	99.6153	92.6488	92.7588
AA9NXGY	95.6157	97.1644	97.107	94.077	98.1096	96.3785	96.4308	93.1703	93.9751	98.0004	97.1923	93.1466	98.3004	96.4154	94.0972	96.4393	96.6051	93.8085	97.781	98.2018	96.4377	93.0418	98.1994	93.9463	96.8989	93.9583	98.1397	95.5087	98.1073	97.8789	96.5677	98.1615	96.4378	96.4126	94.0141	95.3519	92.1413	97.1038	96.6443	96.5331	99.3244	98.3678	93.8114	93.9577	93.8055	98.1085	93.9435	95.2745	95.6741
CL436QHHD	95.6385	96.1401	96.1558	94.4895	96.3817	98.9565	98.8396	92.3953	94.3467	96.3456	96.1661	92.3642	96.4582	98.9625	94.4162	98.8696	99.1836	94.1404	96.4939	96.5681	98.9452	92.4701	96.7283	94.3315	96.0309	94.4153	96.4732	94.4319	96.373	96.5352	98.9196	96.5917	98.8344	99.0261	94.4611	95.6573	91.7696	96.1101	95.8527	98.9492	96.4837	96.4995	94.0738	94.4101	93.7334	96.3618	94.3579	94.3196	94.5639
AP281QHHD	95.6151	97.2641	97.0789	94.188	97.801	96.6377	96.5839	92.9237	94.1402	98.3291	97.1678	92.9296	98.8975	96.6294	94.1048	96.5528	96.641	93.827	98.2379	98.8047	96.5546	92.929	98.5144	94.0671	97.0546	94.1266	98.6094	95.4381	97.7951	98.3763	96.6008	98.9365	96.4828	96.5623	94.2875	95.4291	92.1053	97.1276	96.7708	96.6037	98.2207	98.6383	93.81	94.1958	93.9362	97.741	94.0984	95.1762	95.5701
AP122HLJHH	95.5655	97.1803	97.1413	94.1682	98.6377	96.3638	96.3092	92.9421	94.0416	97.6562	97.1887	92.936	97.8424	96.3488	94.0738	96.3366	96.3987	93.7019	97.7154	97.8931	96.324	92.927	97.9908	94.0388	97.0222	93.9999	97.6752	95.4146	98.6859	97.8178	96.3593	97.8517	96.366	96.2706	94.1282	95.4118	92.1866	97.0475	96.7105	96.445	98.0336	97.8655	93.7662	94.0893	93.8589	98.6985	93.9923	95.1217	95.4585
AC330YNZD	92.4179	92.901	92.8396	91.455	92.9117	92.5056	92.5431	99.9765	91.3808	93.0827	92.9166	99.9811	93.0211	92.5317	91.4798	92.4444	92.5725	91.2955	92.996	93.0509	92.4958	98.6757	93.0323	91.4515	92.7086	91.4555	92.9937	95.8157	92.9214	92.9515	92.4695	93.0571	92.4405	92.521	91.5468	92.4017	95.8531	92.8678	92.9086	92.3588	93.067	93.0425	91.3116	91.4408	92.4052	92.9629	91.3901	96.315	95.745
CL43QHWL	95.6819	96.13	96.1291	94.3678	96.3677	99.0078	98.8462	92.434	94.361	96.4212	96.0637	92.3998	96.5371	98.8583	94.3714	98.9641	99.2233	94.0737	96.4104	96.4964	98.9608	92.4126	96.6051	94.3264	95.9982	94.4512	96.3798	94.4424	96.428	96.5922	99.1072	96.6266	98.8437	99.1067	94.4368	95.6252	91.6721	96.0751	95.8421	98.9491	96.5048	96.4875	94.0351	94.4903	93.731	96.3401	94.3791	94.3733	94.6067
CL435QHHD	95.5827	96.1332	96.0449	94.2866	96.3296	99.1637	98.9487	92.3864	94.2138	96.3635	96.0772	92.3993	96.4442	98.9217	94.2266	98.8787	99.0726	94.084	96.4072	96.4337	98.9596	92.4183	96.6097	94.2554	96.0221	94.2431	96.4434	94.3715	96.3365	96.5853	98.963	96.5503	98.9415	99.0168	94.3707	95.6435	91.762	95.9985	95.8119	98.9948	96.393	96.3959	94.0645	94.3349	93.6925	96.2966	94.2673	94.3212	94.5665
AP83NXGY	95.0751	99.1592	99.0374	94.4675	97.2111	96.0361	96.0256	92.84	94.2882	97.2507	99.3267	92.7883	97.1556	95.9958	94.334	96.0666	96.223	93.9286	97.6061	97.3123	96.0005	92.7966	97.2276	94.1555	98.733	94.4038	97.1536	95.1782	97.1532	97.2664	96.1168	97.1809	96.0233	96.0981	94.3403	95.0328	91.9544	99.0408	97.8511	96.0871	97.1769	97.1958	93.9592	94.3847	93.5201	97.1869	94.2752	94.9376	95.248
OC16QHHD	95.1709	98.4813	98.5181	94.7243	97.1069	96.1176	96.1304	92.8976	94.4492	97.2263	98.459	92.8798	97.1789	96.1614	94.5224	96.1319	96.3175	93.9102	97.5535	97.2498	96.1566	92.8376	97.2623	94.4227	98.335	94.6058	97.1191	94.99	97.1451	97.2836	96.2141	97.1831	96.1652	96.2042	94.5303	95.0173	91.9659	98.4537	97.6721	96.1531	97.1474	97.1357	93.9512	94.5172	93.479	97.214	94.5198	94.9831	95.1692
AP88XZML	94.989	98.899	98.831	94.4504	97.0246	95.9885	96.0661	92.9247	94.2563	97.2378	98.9305	92.8507	97.1153	95.9835	94.3363	96.0069	96.2111	93.8769	97.5126	97.2306	96.0599	92.843	97.2084	94.2627	98.804	94.356	97.1349	95.0215	97.0424	97.1032	96.0639	97.1608	96.0693	95.991	94.3621	94.948	91.9136	98.729	97.8646	96.0345	97.0289	97.1912	93.8633	94.3989	93.5496	97.0582	94.2079	95.0223	95.1912
AC90GZZY	92.5129	92.8876	92.9549	91.5274	93.0125	92.5697	92.6459	99.5827	91.2654	93.0815	92.9165	99.6552	93.0756	92.5862	91.4604	92.6026	92.7048	91.3966	92.961	93.0762	92.532	98.6802	93.0403	91.3965	92.8069	91.4774	92.9367	95.8028	92.9769	92.9876	92.5851	93.0582	92.6045	92.516	91.5375	92.4444	95.8416	92.8606	92.9318	92.6478	93.0712	93.0376	91.4424	91.5641	92.3046	92.9521	91.4246	96.3117	95.918
AP3QHHD	95.0955	99.1178	99.1066	94.4471	97.1028	95.9521	96.0112	92.8837	94.2979	97.226	99.297	92.8666	97.1795	95.9675	94.3594	96.0064	96.2082	93.8589	97.6139	97.3319	96.0563	92.9236	97.2219	94.2684	98.6766	94.4228	97.1012	95.0847	97.1283	97.1729	96.0513	97.1992	96.0973	96.0424	94.3552	95.0374	91.9816	98.8384	97.7769	96.1028	97.0439	97.2314	93.8615	94.3907	93.5451	97.1132	94.3102	95.0155	95.2631
AC70YNML	94.1696	95.0155	95.0854	92.7518	95.1873	94.2797	94.2842	96.3688	92.6893	95.2065	94.9562	96.3121	95.1891	94.4017	92.7993	94.3659	94.3598	92.7317	95.0656	95.0765	94.3219	96.2406	95.1139	92.7436	94.9648	92.8363	95.0806	98.4797	95.244	95.0795	94.4084	95.2749	94.2894	94.3237	92.8356	94.1545	93.9845	95.0854	95.0117	94.351	95.2291	95.2188	92.629	92.865	92.9187	95.1946	92.7162	99.239	98.49
AA16SXTY	95.4764	97.8472	97.7687	94.3422	97.6318	96.4385	96.44	92.919	94.148	98.095	97.6754	92.9345	98.222	96.557	94.2572	96.5055	96.5818	93.8614	99.3675	98.2449	96.3886	92.9097	98.3565	94.1159	97.4921	94.2198	98.1812	95.343	97.6271	98.0884	96.5818	98.2192	96.4438	96.4619	94.278	95.3494	92.0554	97.643	97.1677	96.4328	97.8303	98.203	93.8687	94.1642	93.8681	97.5894	94.1217	95.0843	95.3721
MU70NMGDW	93.6536	94.4955	94.5412	96.5751	94.1593	94.6919	94.6577	91.6427	96.2341	94.2296	94.563	91.5993	94.255	94.6103	96.2449	94.6232	94.6974	94.7082	94.3775	94.2926	94.6696	91.5551	94.2454	95.755	94.3998	96.2103	94.2106	92.9174	94.1823	94.2661	94.6523	94.1499	94.6885	94.6477	96.1923	93.7239	91.2021	94.4827	94.1485	94.7387	94.2577	94.2759	94.6117	96.2385	92.3456	94.2349	96.1379	92.9092	92.9846
CL34QHWL	95.6924	96.1061	96.2125	94.4478	96.4177	98.9727	98.8601	92.5147	94.3606	96.4789	96.1177	92.5262	96.6046	98.9002	94.4219	98.9031	99.194	94.1372	96.3701	96.5295	98.938	92.4206	96.6913	94.3271	96.0727	94.4367	96.4501	94.4667	96.418	96.5769	99.0997	96.6766	98.8563	99.0253	94.435	95.6437	91.7211	96.1444	95.939	99.0327	96.5216	96.5379	94.1558	94.4537	93.7812	96.3726	94.3902	94.375	94.5758
AA85SXKL	95.5038	97.821	97.7092	94.2972	97.6024	96.4446	96.4495	92.9058	94.146	98.1537	97.6802	92.9582	98.2768	96.5139	94.1855	96.4528	96.5972	93.883	99.3667	98.2626	96.4094	92.8654	98.3585	94.0969	97.4698	94.2217	98.1177	95.3053	97.6229	98.052	96.5885	98.2319	96.4532	96.5251	94.2453	95.3391	92.0421	97.5953	97.1725	96.4522	97.7508	98.1824	93.8481	94.1579	93.8872	97.6022	94.0806	95.0701	95.3813
AP150HLJHH	95.5471	97.2362	97.0915	94.2124	98.6342	96.4007	96.3786	92.9431	94.0228	97.6659	97.2512	92.9365	97.7674	96.264	94.1036	96.3369	96.4018	93.7708	97.726	97.9109	96.3055	92.9688	97.9395	94.0568	96.9825	93.9825	97.6976	95.3733	98.669	97.7953	96.3244	97.8394	96.4143	96.3561	94.1128	95.4211	92.1204	97.0719	96.7191	96.4023	98.005	97.8025	93.8155	94.0765	93.7774	98.6806	94.051	95.1462	95.4158
AA1HLJMS	95.5107	97.3193	97.1933	94.1653	98.957	96.3205	96.3141	93.0147	94.0055	97.7266	97.2551	93.0443	97.849	96.2868	94.0604	96.3553	96.4721	93.8166	97.7357	97.8351	96.3638	93.009	97.8948	93.964	97.0129	94.0135	97.5781	95.425	98.7981	97.9086	96.4144	97.9237	96.3174	96.3125	94.072	95.448	92.1769	97.244	96.8263	96.3048	98.0774	97.7624	93.7891	94.0322	93.8616	99.0294	93.9622	95.2022	95.4591
AC535YNZD	94.1416	95.0048	94.9907	92.7092	95.0587	94.1751	94.3315	96.3729	92.6089	95.2041	94.9346	96.3217	95.185	94.2909	92.7973	94.3062	94.3363	92.5537	94.9981	95.0311	94.2658	96.2545	95.0888	92.625	94.8676	92.6947	95.0129	98.5006	95.1469	95.1022	94.3234	95.2207	94.3501	94.2416	92.8286	94.184	94.0579	95.0166	94.8864	94.2942	95.1909	95.1844	92.5312	92.7986	92.9008	95.1194	92.6695	99.2474	98.3266
AC329YNZD	92.4824	92.891	92.9022	91.4982	92.922	92.5203	92.5447	99.9912	91.3149	93.0938	92.9041	99.9899	93.0043	92.5421	91.4655	92.4562	92.6223	91.2718	92.9121	93.035	92.5017	98.7041	93.056	91.436	92.7149	91.4707	92.9204	95.7525	92.9491	92.936	92.4727	93.0831	92.4985	92.484	91.548	92.3744	95.818	92.8566	92.8684	92.4393	93.034	92.9852	91.3312	91.4713	92.3779	92.9595	91.4459	96.3283	95.6997
AP331QHHD	95.5025	97.2383	97.1413	94.134	97.6735	96.3866	96.4095	93.0614	94.0771	98.2463	97.2475	93.0441	99.0865	96.5047	94.2105	96.4642	96.5176	93.8662	98.0467	98.7331	96.4888	92.9456	98.2887	94.0281	96.9663	94.0592	98.5609	95.487	97.739	98.1759	96.3747	98.6167	96.3867	96.4624	94.1439	95.4145	91.9895	97.0058	96.6603	96.5113	98.1356	98.5925	93.8334	94.0651	93.8212	97.6699	94.0482	95.1167	95.6132
OC42QHQL	93.1012	93.923	93.8912	94.9359	93.7837	94.1323	94.0805	91.3783	94.9908	93.7779	93.975	91.3893	93.7403	94.0397	95.0658	94.0916	94.2782	99.8316	93.8944	93.9322	94.0548	91.3254	93.846	94.7884	93.9938	94.986	93.972	92.6434	93.815	93.8668	94.0559	93.7783	94.1121	94.0824	95.0577	93.048	90.9195	93.9461	93.6564	94.0784	93.8059	93.8133	99.961	95.0346	92.1186	93.7625	94.9913	92.6015	92.658
AA5SXTY	95.105	99.1267	99.1033	94.4226	97.2551	96.0667	96.0644	92.9427	94.3346	97.2399	99.9795	93.0052	97.2425	96.0741	94.328	96.0251	96.2697	93.9969	97.5945	97.3045	96.0857	92.804	97.2468	94.209	98.5339	94.3125	97.1183	95.1169	97.1745	97.2887	96.1952	97.2152	96.0811	96.1903	94.3122	95.0809	92.0301	98.8608	97.7397	96.1496	97.1452	97.2872	94.0212	94.3189	93.5072	97.1962	94.2272	94.9857	95.3622
CL26QHWL	95.5252	96.0374	96.0554	94.4102	96.3033	99.0759	99.0307	92.374	94.242	96.3376	96.0431	92.3736	96.4387	98.9446	94.2654	98.9483	99.0659	94.1008	96.4658	96.4412	99.0059	92.3671	96.6383	94.2621	96.0159	94.3017	96.4477	94.442	96.2509	96.5693	99.2322	96.4655	99.0056	99.1208	94.3257	95.5425	91.6973	96.0323	95.7588	99.4142	96.4811	96.4222	94.1088	94.3857	93.729	96.3359	94.197	94.3303	94.5071
AP19HLJMH	95.5922	97.266	97.295	94.2123	97.894	96.584	96.6478	92.9965	94.1777	98.0734	97.2547	92.984	98.471	96.6684	94.2357	96.6413	96.7258	93.8853	98.152	98.2494	96.6291	92.9469	98.4908	94.0703	97.0593	94.2028	98.2957	95.3343	97.8713	98.9076	96.698	98.3054	96.6031	96.615	94.2593	95.4577	92.2093	97.192	96.9369	96.6851	97.9095	98.1351	93.9075	94.2242	93.9338	97.928	94.2313	95.1755	95.5255
OC68QHHN	93.0596	93.7947	93.8574	94.9431	93.7404	94.064	94.103	91.2641	94.8815	93.7195	93.895	91.2698	93.73	94.086	95.1343	94.0759	94.2065	99.979	93.8773	93.8291	94.059	91.3073	93.8477	94.8068	93.8365	95.0418	93.919	92.6403	93.8803	93.8234	94.0546	93.7628	94.1023	94.0153	95.0215	93.0413	90.8759	93.9369	93.6371	94.0909	93.8416	93.7993	99.8331	95.0828	92.0447	93.7851	95.0005	92.5357	92.6957
AP72JLCBS	95.6335	97.3038	97.268	94.4218	97.8887	96.6088	96.6273	92.9555	94.1534	98.0039	97.2049	93.0086	98.1741	96.6845	94.3078	96.573	96.7431	94.0038	98.2515	98.223	96.5747	92.9037	98.5591	94.2017	97.1697	94.2791	98.1894	95.2215	97.9679	98.7305	96.6958	98.3178	96.6429	96.6407	94.3425	95.4789	92.1059	97.2411	96.8716	96.6177	97.9267	98.2144	94.0055	94.2506	93.8146	97.9529	94.1478	95.1149	95.4418
AP23HLJMH	95.6422	97.4336	97.2426	94.2011	97.9993	96.5993	96.5393	92.9477	94.1039	98.2387	97.2436	92.9508	98.3065	96.5894	94.1805	96.5611	96.6787	93.832	98.0863	98.2725	96.5971	93.0437	98.6642	94.1516	97.2029	94.2049	98.3758	95.3184	97.9239	98.8061	96.6021	98.4631	96.4741	96.5814	94.135	95.4249	92.0064	97.2706	96.9521	96.6019	98.105	98.3543	93.8409	94.1897	93.8703	97.9869	94.1673	95.1619	95.4815
CL162QHHD	95.6643	96.1419	96.2074	94.5606	96.3097	98.9611	98.9378	92.5087	94.2885	96.4221	96.1365	92.5723	96.5831	98.8856	94.4299	98.9538	99.1118	94.0926	96.4585	96.5469	99.1851	92.4349	96.6252	94.3409	96.1126	94.4469	96.4762	94.3913	96.3438	96.5714	99.1377	96.5483	98.8799	99.0268	94.4612	95.5215	91.7614	96.1143	95.8541	98.9802	96.5674	96.503	94.1381	94.4198	93.6413	96.3647	94.3415	94.3058	94.6052
AC151YNML	92.3773	92.8445	92.7833	91.4469	92.9324	92.475	92.4506	99.741	91.1747	93.0404	92.8327	99.7185	93.0198	92.4466	91.3863	92.4856	92.6087	91.2714	92.9153	93.0265	92.4847	98.706	92.9738	91.378	92.7737	91.3681	92.912	95.8624	92.9161	92.8332	92.3941	93.0276	92.4526	92.4087	91.5112	92.3319	95.805	92.7684	92.8062	92.3954	93.0336	92.8333	91.3521	91.5022	92.348	92.9862	91.3777	96.3034	95.8059
AS69XJJH	93.5871	94.3688	94.3935	94.6052	94.2054	94.742	94.7362	91.4031	94.7088	94.3592	94.3533	91.4049	94.4172	94.6978	94.7164	94.6751	94.8337	94.2387	94.3972	94.3816	94.7177	91.3758	94.4499	94.3236	94.4283	94.6149	94.5214	92.948	94.3236	94.4287	94.9181	94.2992	94.7195	94.7274	94.6208	93.6682	91.0089	94.3509	94.0961	94.799	94.3636	94.4251	94.2357	94.6141	92.2342	94.2845	94.7223	92.8738	92.9877
CL46QHWL	95.7448	96.2087	96.1086	94.5067	96.2429	99.1857	99.0074	92.4719	94.3477	96.46	96.1442	92.4754	96.5786	98.9701	94.4107	98.8574	99.1379	94.1006	96.5012	96.5508	98.9669	92.4881	96.6691	94.2601	96.0349	94.2961	96.6009	94.4332	96.3096	96.5259	99.8749	96.5933	98.9888	99.3154	94.4414	95.5844	91.7947	96.0974	95.7545	99.068	96.5158	96.4318	94.1313	94.4766	93.6273	96.353	94.4221	94.3435	94.5646
OC66QHHN	93.0432	93.8615	93.9087	94.9113	93.7694	94.0742	94.0648	91.287	94.8271	93.7129	93.8721	91.3063	93.7414	94.1087	95.0425	94.0522	94.2456	99.9816	93.9174	93.8176	94.0688	91.3	93.8995	94.799	93.8584	95.0226	93.855	92.6012	93.8699	93.8547	94.0263	93.7713	94.0633	94.0183	95.0464	92.9986	90.9005	93.9872	93.6786	94.0473	93.8685	93.7478	99.8559	95.0677	92.086	93.8026	94.97	92.5084	92.6518
PS7NMGDW	93.55	94.4745	94.4942	96.6183	94.1264	94.66	94.7006	91.5827	96.3832	94.1854	94.4	91.5705	94.256	94.6195	96.3057	94.5316	94.744	94.7304	94.3785	94.1607	94.6635	91.5429	94.3835	95.8515	94.407	96.322	94.3513	92.9619	94.2353	94.3544	94.7356	94.1562	94.7621	94.6897	96.29	93.5739	91.0293	94.5147	94.1656	94.6834	94.2482	94.2196	94.6835	96.3279	92.3474	94.3138	96.4048	92.7999	92.9818
AA33NXGY	95.0325	99.1889	99.0624	94.4285	97.1732	96.0326	96.1044	92.8316	94.291	97.2491	99.3764	92.8257	97.1679	96.0116	94.3869	96.04	96.2571	93.9416	97.595	97.2677	96.0422	92.8259	97.3442	94.2326	98.6874	94.4147	97.2599	95.1434	97.2377	97.1577	96.1726	97.152	96.0968	96.0651	94.3538	95.0353	91.9432	99.0804	97.7925	96.1348	97.1663	97.1978	93.9372	94.4413	93.5898	97.2295	94.3507	95.0329	95.2743
CM100XJJH	93.6165	94.3829	94.4164	94.595	94.2062	94.7219	94.7685	91.447	94.7327	94.3521	94.4234	91.4232	94.365	94.6492	94.6493	94.6671	94.9073	94.145	94.4084	94.3757	94.698	91.4793	94.4712	94.3901	94.3845	94.6265	94.4907	92.8988	94.322	94.3896	94.8615	94.3801	94.7197	94.7421	94.6309	93.6261	90.8702	94.3923	94.0988	94.8161	94.332	94.3336	94.1956	94.6473	92.3065	94.327	94.7118	92.8975	92.9773
AP20NXHL	95.6151	96.0605	96.0035	94.4276	96.2127	99.1687	98.9525	92.3917	94.1935	96.2882	96.0533	92.412	96.5347	98.892	94.3188	99.0715	98.9938	94.016	96.3923	96.4853	99.0962	92.5174	96.6674	94.2715	96.0423	94.4466	96.524	94.4267	96.3151	96.5431	98.971	96.5063	98.9589	99.0536	94.2907	95.5653	91.7521	96.0595	95.7569	99.0522	96.4333	96.3929	94.0544	94.3499	93.6924	96.3741	94.2776	94.3514	94.5543
AP28SXKL	95.557	97.8277	97.7439	94.336	97.6556	96.4501	96.4125	92.9162	94.1862	98.1404	97.6843	92.9114	98.2185	96.5208	94.229	96.4538	96.5944	93.9099	99.3943	98.2693	96.4132	92.8847	98.386	94.0977	97.5232	94.2081	98.1812	95.3736	97.6044	98.1153	96.5615	98.2117	96.4512	96.4735	94.2657	95.3206	92.0453	97.6172	97.1873	96.4612	97.8107	98.2149	93.8545	94.1118	93.8661	97.626	94.1003	95.0844	95.3761
AP172QHHD	95.5963	97.2667	97.1103	94.0981	97.8187	96.5646	96.535	92.9418	94.049	98.3392	97.1432	92.9355	98.9041	96.5603	94.1829	96.5343	96.7247	93.9007	98.2152	98.7705	96.5809	93.0397	98.5065	94.0262	97.0368	94.1608	98.6159	95.391	97.8054	98.3076	96.5473	98.9716	96.4857	96.5398	94.2729	95.4625	92.113	97.1498	96.7978	96.6014	98.2163	98.6191	93.8693	94.1244	93.8764	97.7428	94.1241	95.1605	95.5187
AA97HXZ	95.5762	97.314	97.2606	94.0865	98.7941	96.4749	96.4352	92.955	93.9898	97.6919	97.2095	92.959	97.8344	96.4535	94.0799	96.4443	96.4798	93.8133	97.6476	97.9454	96.402	93.0786	97.877	93.9853	97.0741	93.9872	97.7129	95.3741	98.7545	97.9721	96.431	97.8712	96.3819	96.4492	94.0771	95.4256	91.9668	97.1324	96.7832	96.3263	98.0743	97.918	93.8002	94.1149	93.77	98.9625	93.9676	95.1069	95.5211
SD1336NMGDW	93.5567	94.4416	94.5113	96.6534	94.0987	94.5781	94.7068	91.5342	96.3537	94.1183	94.4758	91.4993	94.2283	94.6419	96.4041	94.546	94.6716	94.6646	94.3073	94.2246	94.6085	91.5479	94.268	95.7953	94.3065	96.318	94.2579	92.9017	94.2239	94.2423	94.6882	94.1552	94.6552	94.6118	96.3414	93.5885	91.0531	94.4377	94.16	94.6103	94.1763	94.2372	94.6778	96.3927	92.2507	94.1784	96.3636	92.8058	93.0243
AP293QHHD	95.5701	97.3406	97.2889	94.1467	97.7165	96.3932	96.4838	93.0914	94.0918	98.6603	97.2647	93.0636	98.7601	96.5613	94.1345	96.5202	96.6297	93.865	98.2669	98.9204	96.5669	93.0331	98.6604	94.0371	97.1259	94.0959	98.6493	95.4058	97.8971	98.2169	96.5605	99.8888	96.4488	96.5259	94.1342	95.439	92.1199	97.1244	96.8031	96.5457	98.2604	98.8428	93.8434	94.0776	93.821	97.8738	94.0463	95.2082	95.6559
AP88HLJMH	95.6226	97.3882	97.2676	94.2099	97.9931	96.6147	96.52	92.8176	94.1355	98.1949	97.2311	92.8739	98.2171	96.6186	94.1661	96.622	96.7048	93.8653	98.1129	98.2566	96.5734	92.9937	98.6557	94.1296	97.2574	94.2188	98.3858	95.2733	97.8962	98.7467	96.6348	98.4202	96.4803	96.6344	94.2004	95.4275	92.0044	97.2529	96.9501	96.531	98.0739	98.3438	93.8946	94.2083	93.9335	97.9807	94.1561	95.1092	95.5068
AP29SXKL	94.9117	98.4361	98.6262	94.1649	96.872	95.8857	95.8553	92.8104	94.0776	97.016	98.5313	92.7521	96.9614	95.8272	94.1079	95.7321	95.9193	93.724	97.6278	97.0505	95.8699	92.7497	96.9383	94.0745	98.1624	94.1511	96.886	94.8174	96.8121	96.8583	95.847	96.9657	95.8983	95.9206	94.1107	94.8097	91.9855	98.2732	97.3345	95.7824	96.6939	96.7926	93.7889	94.2239	93.3385	96.73	94.0665	94.7014	94.9272
CM92QHHN	95.4821	97.1928	97.1903	94.2402	97.6852	96.2347	96.3818	93.0137	94.0127	99.9202	97.1946	93.0708	98.291	96.4339	94.1536	96.3713	96.4921	93.7539	98.0782	98.4308	96.411	92.9796	98.3102	94.0338	97.0861	94.0648	98.3003	95.4391	97.6254	97.9099	96.46	98.7279	96.3871	96.3268	94.1207	95.3471	92.1805	97.1274	96.8075	96.3749	97.9175	98.3359	93.7907	94.0986	93.7495	97.7101	93.9485	95.1428	95.5487
AC142YNZD	94.0722	94.9305	95.0204	92.7513	95.1583	94.2228	94.3104	96.322	92.641	95.1859	94.887	96.3027	95.1453	94.2651	92.7875	94.3474	94.3954	92.5658	94.9892	94.9963	94.2987	96.2961	95.058	92.6377	94.9128	92.7532	95.0835	98.5037	95.1067	95.0662	94.3425	95.1802	94.2732	94.2591	92.8577	94.152	94.1015	95.0298	94.886	94.2596	95.2368	95.1688	92.4964	92.7805	92.8824	95.1249	92.6093	99.3024	98.356
AC158YNML	92.5302	92.7931	92.8535	91.4856	92.9681	92.4464	92.5336	98.7467	91.3678	93.0932	92.7916	98.7089	93.0003	92.4346	91.5291	92.5247	92.5845	91.3136	92.9478	93.1004	92.5469	99.9047	93.0991	91.3232	92.6883	91.4075	92.8617	95.6827	93.0497	93.0048	92.5653	92.9268	92.5124	92.4507	91.5647	92.3976	95.9159	92.8932	92.8957	92.4455	93.0614	93.0311	91.3025	91.4899	92.3387	92.9989	91.5083	96.245	95.7129
AP213QHHD	95.4126	97.7911	97.757	94.312	97.7123	96.5338	96.4908	93.0745	94.1058	98.1788	97.597	93.0663	98.2427	96.5637	94.2574	96.5332	96.5703	93.9111	99.7039	98.3408	96.3818	92.8923	98.3654	94.1308	97.4411	94.2062	98.1355	95.2233	97.8147	98.0817	96.4922	98.2626	96.4659	96.5226	94.1907	95.304	92.0292	97.5284	97.1201	96.5062	97.9167	98.3643	93.8761	94.1728	93.8826	97.6938	94.1398	95.0821	95.3386
AU4XJBT	93.4544	94.3193	94.3733	99.1406	94.036	94.3651	94.3729	91.4817	97.6698	94.1279	94.3987	91.4382	94.0685	94.3882	97.4958	94.3426	94.54	95.0555	94.2039	94.0795	94.342	91.4276	94.2385	96.807	94.3292	97.4979	94.157	92.848	94.2199	94.3173	94.3995	94.0807	94.4561	94.3824	97.5379	93.4867	91.124	94.3473	94.0961	94.3803	93.9832	94.1548	95.0312	97.5629	92.1818	94.1495	97.675	92.9101	92.8794
LB28NMGDW	93.5654	94.4549	94.5294	96.6006	94.2042	94.6267	94.6696	91.6052	96.3549	94.1403	94.4697	91.5947	94.2952	94.5742	96.2932	94.5781	94.7624	94.6706	94.3861	94.2978	94.6331	91.5224	94.4079	95.7454	94.4637	96.2018	94.2812	92.9148	94.2632	94.3495	94.7907	94.1863	94.7044	94.6488	96.2783	93.572	91.0887	94.482	94.1224	94.7558	94.179	94.267	94.6859	96.2939	92.3299	94.2403	96.275	92.7853	92.9404
AP40SXNS	94.2527	95.181	95.1766	92.9047	95.2667	94.4307	94.3948	95.7679	92.7566	95.4357	95.181	95.7882	95.5537	94.3746	92.8864	94.3953	94.4643	92.5713	95.2911	95.3491	94.3475	95.7951	95.2495	92.7077	95.0497	92.8272	95.2869	99.9917	95.3437	95.3932	94.4438	95.328	94.4028	94.4727	92.8556	94.1821	94.0437	95.2301	94.8154	94.4584	95.4658	95.3441	92.5661	92.8169	92.9144	95.3492	92.7347	98.4413	98.6245
AP4SXKL	95.5965	97.2951	97.2704	94.1314	97.912	96.6091	96.5273	93.0067	94.0399	98.4335	97.2474	92.9341	98.5824	96.5758	94.1844	96.5834	96.6627	93.7939	98.1385	98.7139	96.5903	92.9293	98.8938	94.0603	97.0696	94.1314	98.8781	95.3402	97.8626	98.1852	96.5998	98.8266	96.578	96.5243	94.2069	95.4429	92.0465	97.1603	96.8546	96.5596	98.2252	98.6922	93.8583	94.1476	93.915	97.8775	94.0571	95.1775	95.5687
AP14QHHD	95.1667	98.9747	99.0876	94.4454	97.1532	96.0193	96.0825	92.9025	94.3273	97.2209	99.1461	92.9142	97.1849	96.1376	94.3381	95.9593	96.2503	93.86	97.705	97.2713	96.1215	92.7275	97.2489	94.2394	98.5065	94.4296	97.1676	95.1724	97.1592	97.2258	96.2608	97.1666	96.0694	96.142	94.3684	95.0203	91.9651	98.8668	97.7605	96.198	97.0747	97.2907	93.837	94.3948	93.6028	97.2213	94.2394	95.0618	95.331
CL41QHWL	95.6218	96.2003	96.0876	94.4684	96.2925	99.0766	98.9626	92.4883	94.2582	96.3694	96.1097	92.4341	96.5674	98.9709	94.3994	98.9843	99.399	94.1035	96.4566	96.4708	99.057	92.5277	96.6015	94.2697	96.1033	94.3813	96.5652	94.4155	96.3393	96.5221	99.2484	96.5328	98.9464	99.2034	94.3489	95.5457	91.8374	96.1244	95.8535	99.1525	96.5175	96.4697	94.0324	94.4191	93.6686	96.4176	94.281	94.3094	94.5013
CM31XJBT	95.6163	95.9517	95.9391	94.4233	96.1885	98.6741	98.6684	92.3922	94.3009	96.2219	95.963	92.4342	96.3512	98.7151	94.3903	98.609	98.665	94.0108	96.3963	96.3329	98.669	92.3718	96.416	94.2859	95.9203	94.3845	96.3505	94.2283	96.1652	96.3825	98.8275	96.3522	98.6526	98.7884	94.3795	95.4698	91.7988	95.8226	95.612	98.811	96.286	96.285	94.1261	94.3761	93.8115	96.2054	94.2867	94.2046	94.4211
CR127HXZ	93.3878	94.3233	94.3648	97.5503	94.1157	94.4203	94.4321	91.5351	97.6423	94.1167	94.3165	91.5286	94.1583	94.4146	99.1405	94.3594	94.5279	95.1414	94.2164	94.1805	94.4086	91.5404	94.2908	96.5284	94.3012	99.2324	94.3463	92.8356	94.1172	94.1572	94.3928	94.0924	94.3969	94.3752	98.9397	93.361	91.0345	94.3522	94.169	94.3619	94.0812	94.163	95.0379	99.3369	92.3659	94.1692	97.5905	92.8519	92.9737
TT119HLJHH	98.9269	95.0945	95.0289	93.4214	95.453	95.6248	95.6685	92.409	93.2695	95.4459	95.1153	92.4425	95.5279	95.64	93.399	95.6385	95.7109	93.1316	95.3914	95.5438	95.5684	92.3672	95.6819	93.3547	95.0506	93.277	95.3614	94.2733	95.4542	95.4544	95.6529	95.5734	95.6699	95.691	93.3827	99.0483	91.9971	95.0005	94.7998	95.6153	95.4634	95.5872	93.0919	93.381	96.1554	95.5099	93.3121	94.1642	94.4312
PS17NMGDW	93.6729	94.5131	94.506	96.6483	94.1217	94.7178	94.6468	91.6284	96.3061	94.2165	94.6461	91.6022	94.247	94.7084	96.3131	94.6188	94.8078	94.7342	94.361	94.3123	94.6998	91.5537	94.381	95.8174	94.3753	96.3199	94.3497	92.9884	94.2702	94.3606	94.6869	94.2033	94.7089	94.71	96.3087	93.5901	91.1146	94.4905	94.1709	94.677	94.2047	94.2081	94.6847	96.3207	92.3049	94.2874	96.3707	92.8339	93.0175
CL29QHWL	95.5681	96.224	96.1844	94.5479	96.2884	98.9499	99.011	92.6155	94.3977	96.4172	96.1378	92.6098	96.5822	98.7689	94.4787	98.8622	99.1062	94.237	96.4441	96.56	98.8766	92.5219	96.6671	94.3514	96.1566	94.4612	96.4894	94.4217	96.3652	96.6988	99.1117	96.505	99.0032	99.1005	94.444	95.5428	91.837	96.0987	95.9572	99.3089	96.5027	96.4098	94.1993	94.4998	93.736	96.4171	94.3869	94.3821	94.5839
AP280QHHD	95.5191	97.244	97.1213	94.114	97.7357	96.5375	96.5862	92.9574	94.0197	98.3291	97.1324	92.995	98.872	96.5809	94.1491	96.5498	96.6141	93.8699	98.135	98.7766	96.5392	92.9581	98.4074	94.0076	97.005	94.0768	98.5174	95.4253	97.7608	98.2588	96.5659	98.9934	96.5604	96.5294	94.2004	95.4402	92.1377	97.0269	96.7617	96.5538	98.1608	98.5632	93.8035	94.1406	93.9462	97.7526	94.099	95.1297	95.5703
AP285QHHD	95.4494	97.8204	97.7635	94.3684	97.6729	96.4937	96.5019	92.9613	94.1947	98.1651	97.6082	92.9837	98.2545	96.4863	94.1938	96.4358	96.5148	93.8741	99.8164	98.3259	96.4499	92.8488	98.3637	94.1337	97.4779	94.1707	98.0705	95.3251	97.7538	98.0787	96.4399	98.3114	96.4688	96.4234	94.2351	95.3744	92.1461	97.6295	97.1031	96.4798	97.8506	98.1955	93.8445	94.2086	93.8013	97.7075	94.1112	95.0401	95.3279
MF74HXZ	93.4424	94.4025	94.429	99.1569	94.0822	94.3683	94.458	91.4377	97.7088	94.1764	94.3997	91.4023	94.2961	94.381	97.4934	94.3188	94.5683	94.9879	94.2446	94.1548	94.4403	91.3567	94.2592	96.7974	94.3471	97.4183	94.2999	92.9414	94.1618	94.1781	94.5314	94.1586	94.4957	94.485	97.5797	93.4471	91.0441	94.4534	94.208	94.4355	94.113	94.1854	95.0078	97.5456	92.3016	94.1612	97.6789	92.8503	92.8849
OC73QHHN	93.073	93.8542	93.877	94.9646	93.7639	94.0505	94.0993	91.228	94.8337	93.7458	93.9068	91.2401	93.7809	94.1161	95.0507	94.0644	94.1631	99.9839	93.9019	93.7872	94.0523	91.2454	93.8803	94.7872	93.8568	95.04	93.9175	92.6437	93.7753	93.8555	94.0827	93.7733	94.0356	94.024	95.053	93.0605	90.9237	94.0186	93.712	94.1082	93.8804	93.8074	99.8253	95.1067	91.9668	93.7469	94.9423	92.5511	92.6507
AP6QHHD	95.4549	97.8184	97.7273	94.3192	97.6386	96.4479	96.4727	93.0466	94.1741	98.1492	97.697	93.0645	98.165	96.4355	94.2202	96.5011	96.5319	93.8877	99.9586	98.3128	96.4524	93.0275	98.3438	94.0942	97.4162	94.1893	98.1566	95.3225	97.7485	98.0412	96.4888	98.2434	96.4958	96.4463	94.2429	95.3017	92.1756	97.6078	97.1017	96.4776	97.9108	98.2203	93.9552	94.1963	93.876	97.6944	94.1743	95.0389	95.3987
AP32XZML	95.0146	98.5957	98.6004	94.3805	97.0248	96.0157	96.0351	92.8072	94.251	97.1456	98.5332	92.8223	96.9831	96.0464	94.2557	96.0025	96.2023	93.8565	97.4646	97.2276	96.09	92.7989	97.2373	94.1702	99.9525	94.3059	97.0101	95.0055	96.99	97.1642	96.1038	97.1922	96.0373	96.1002	94.2296	94.9911	91.8414	98.3924	97.951	96.1147	96.9922	97.0966	93.9426	94.366	93.5594	97.0014	94.267	94.9242	95.1918
B. grahamii NCTC12860	93.4283	94.1946	94.3379	97.6353	93.9773	94.3446	94.3251	91.4635	99.4093	94.0387	94.2504	91.4478	94.1102	94.2658	97.5828	94.2536	94.4878	94.9894	94.1729	94.0716	94.3501	91.449	94.1452	96.4229	94.261	97.5805	94.2149	92.7439	94.1077	94.1108	94.3553	94.0357	94.3664	94.3029	97.5444	93.4097	90.9996	94.2864	93.9302	94.2906	93.8892	94.0372	94.9362	97.6469	92.2117	94.1095	99.5381	92.6275	92.7556
CL2QHWL	95.6492	96.126	96.1261	94.4875	96.3381	99.2123	98.8892	92.44	94.2934	96.3982	96.1445	92.5357	96.4871	99.0567	94.3722	98.8985	99.0805	94.0997	96.3687	96.5296	98.9225	92.4272	96.5991	94.225	96.0675	94.3241	96.4696	94.3927	96.2652	96.4965	99.2605	96.4888	98.8963	99.913	94.34	95.6147	91.8174	96.0281	95.8531	99.0052	96.4185	96.3517	94.1791	94.3435	93.6801	96.3237	94.3207	94.2549	94.5322
AP33XZML	95.261	97.2587	97.1835	94.0837	97.5952	96.3804	96.3759	93.0295	94.0997	97.8945	97.1048	93.0887	97.8162	96.4417	94.1586	96.4797	96.5741	93.845	97.6555	97.9368	96.4046	92.9985	98.1022	93.9644	97.2833	94.1609	97.942	95.3063	97.5274	97.8991	96.4477	97.9798	96.3374	96.3186	94.183	95.2848	92.0598	97.1534	96.9202	96.4568	97.7395	97.9043	93.8896	94.0992	93.6599	97.5203	94.0699	95.0744	95.4028
AC130YNZD	94.8505	97.8488	97.9538	94.1697	96.8637	95.8894	95.8399	92.7816	93.9926	96.8658	97.8974	92.8292	96.7979	95.8287	94.1575	95.8503	96.0261	93.7919	97.1374	96.9034	95.8642	92.8358	96.8402	93.926	97.8826	94.1934	96.8145	95.0017	96.8922	97.0452	95.9258	96.8216	95.8515	95.9047	94.1511	94.8062	91.9108	98.0716	98.7764	95.9268	96.875	96.8548	93.8064	94.1444	93.4269	96.7914	93.9887	95.0908	95.0606
[truncated: 123 more columns]
